# Supplementary material for: MiRNAs differentially expressed in skeletal muscle of animals with divergent estimated breeding values for beef tenderness
Source: BMC Mol Biol. 2019 Jan 3;20:1. doi: 10.1186/s12867-018-0118-3 (PMC6317189; doi:10.1186/s12867-018-0118-3)
Supplement: Supplementary file 3 — Additional file 3. Bovine target genes of bta-mir-182 (sheet 1), bta-mir-183 (sheet 2), and bta-mir-338 (sheet 3). [file 12867_2018_118_MOESM3_ESM.xlsx]

## Sheet: bta-mir-182
Additional file 3. Bovine target genes of bta-mir-182 (sheet 1), bta-mir-183 (sheet 2), and bta-mir-338 (sheet 3).
Human ortholog of target gene	Representative transcript	Gene name
FOXF2	NM_001452	forkhead box F2
MITF	NM_000248	microphthalmia-associated transcription factor
RASA1	NM_002890	RAS p21 protein activator (GTPase activating protein) 1
ARHGAP29	NM_004815	Rho GTPase activating protein 29
ZNF280B	NM_080764	zinc finger protein 280B
PTPRN2	NM_002847	protein tyrosine phosphatase, receptor type, N polypeptide 2
KIAA0408	NM_014702	KIAA0408
MYRIP	NM_015460	myosin VIIA and Rab interacting protein
LIMS1	NM_001193482	LIM and senescent cell antigen-like domains 1
FAM188A	NM_024948	family with sequence similarity 188, member A
LHX1	NM_005568	LIM homeobox 1
CACNB4	NM_000726	calcium channel, voltage-dependent, beta 4 subunit
CXorf1	NM_004709	chromosome X open reading frame 1
TGFBI	NM_000358	transforming growth factor, beta-induced, 68kDa
TAT	NM_000353	tyrosine aminotransferase
TMEM50B	NM_006134	transmembrane protein 50B
MTSS1	NM_014751	metastasis suppressor 1
VPS36	NM_016075	vacuolar protein sorting 36 homolog (S. cerevisiae)
AS3MT	NM_020682	arsenic (+3 oxidation state) methyltransferase
RGS17	NM_012419	regulator of G-protein signaling 17
USP13	NM_003940	ubiquitin specific peptidase 13 (isopeptidase T-3)
CTTN	NM_005231	cortactin
CBFA2T3	NM_005187	core-binding factor, runt domain, alpha subunit 2; translocated to, 3
NPTX1	NM_002522	neuronal pentraxin I
SLC1A2	NM_001195728	solute carrier family 1 (glial high affinity glutamate transporter), member 2
RAPGEF5	NM_012294	Rap guanine nucleotide exchange factor (GEF) 5
ARF4	NM_001660	ADP-ribosylation factor 4
WHSC1L1	NM_017778	Wolf-Hirschhorn syndrome candidate 1-like 1
DOK4	NM_018110	docking protein 4
CDC73	NM_024529	cell division cycle 73, Paf1/RNA polymerase II complex component, homolog (S. cerevisiae)
DSCAM	NM_001389	Down syndrome cell adhesion molecule
RARG	NM_000966	retinoic acid receptor, gamma
APLN	NM_017413	apelin
VEZT	NM_017599	vezatin, adherens junctions transmembrane protein
KTN1	NM_001079521	kinectin 1 (kinesin receptor)
HBEGF	NM_001945	heparin-binding EGF-like growth factor
VGLL3	NM_016206	vestigial like 3 (Drosophila)
ZFC3H1	NM_144982	zinc finger, C3H1-type containing
HIBCH	NM_014362	3-hydroxyisobutyryl-CoA hydrolase
CD2AP	NM_012120	CD2-associated protein
STARD13	NM_052851	StAR-related lipid transfer (START) domain containing 13
TAF15	NM_003487	TAF15 RNA polymerase II, TATA box binding protein (TBP)-associated factor, 68kDa
GNAQ	NM_002072	guanine nucleotide binding protein (G protein), q polypeptide
SPIN3	NM_001010862	spindlin family, member 3
EOMES	NM_005442	eomesodermin
DOCK9	NM_001130048	dedicator of cytokinesis 9
ATOH8	NM_032827	atonal homolog 8 (Drosophila)
KIAA1217	NM_001098500	KIAA1217
GPR137B	NM_003272	G protein-coupled receptor 137B
PCNX	NM_014982	pecanex homolog (Drosophila)
TAGLN3	NM_001008272	transgelin 3
BCL2L12	NM_001040668	BCL2-like 12 (proline rich)
HAS2	NM_005328	hyaluronan synthase 2
THBS2	NM_003247	thrombospondin 2
MEF2BNB	NM_001145784	MEF2B neighbor
PPP1R13B	NM_015316	protein phosphatase 1, regulatory (inhibitor) subunit 13B
TAPT1	NM_153365	transmembrane anterior posterior transformation 1
DIO2	NM_000793	deiodinase, iodothyronine, type II
C5orf63	NM_001164479	chromosome 5 open reading frame 63
ADK	NM_001123	adenosine kinase
WIPI2	NM_001033518	WD repeat domain, phosphoinositide interacting 2
USP6NL	NM_001080491	USP6 N-terminal like
ELL	NM_006532	elongation factor RNA polymerase II
FBXW7	NM_001013415	F-box and WD repeat domain containing 7
INTS6	NM_001039937	integrator complex subunit 6
FOXO3	NM_001455	forkhead box O3
ATF7	NM_001206682	activating transcription factor 7
FOXN3	NM_001085471	forkhead box N3
IMPAD1	NM_017813	inositol monophosphatase domain containing 1
VLDLR	NM_001018056	very low density lipoprotein receptor
RAB6B	NM_016577	RAB6B, member RAS oncogene family
SCML4	NM_198081	sex comb on midleg-like 4 (Drosophila)
CHMP1A	NM_001083314	chromatin modifying protein 1A
SLC16A9	NM_194298	solute carrier family 16, member 9 (monocarboxylic acid transporter 9)
CDO1	NM_001801	cysteine dioxygenase, type I
FAM125B	NM_001011703	family with sequence similarity 125, member B
ZADH2	NM_175907	zinc binding alcohol dehydrogenase domain containing 2
DENR	NM_003677	density-regulated protein
LRRC7	NM_020794	leucine rich repeat containing 7
BMPR1B	NM_001203	bone morphogenetic protein receptor, type IB
ARHGEF3	NM_001128615	Rho guanine nucleotide exchange factor (GEF) 3
TNFAIP8	NM_001077654	tumor necrosis factor, alpha-induced protein 8
PRKCE	NM_005400	protein kinase C, epsilon
MAST4	NM_001164664	microtubule associated serine/threonine kinase family member 4
MAK	NM_001242385	male germ cell-associated kinase
CLVS1	NM_173519	clavesin 1
PCMTD1	NM_052937	protein-L-isoaspartate (D-aspartate) O-methyltransferase domain containing 1
PCMT1	NM_005389	protein-L-isoaspartate (D-aspartate) O-methyltransferase
RNF222	NM_001146684	ring finger protein 222
RFTN1	NM_015150	raftlin, lipid raft linker 1
ZFP36L1	NM_004926	zinc finger protein 36, C3H type-like 1
ZNF572	NM_152412	zinc finger protein 572
SH3BGRL	NM_003022	SH3 domain binding glutamic acid-rich protein like
MBLAC2	NM_203406	metallo-beta-lactamase domain containing 2
AATK	NM_001080395	apoptosis-associated tyrosine kinase
CHMP2B	NM_014043	chromatin modifying protein 2B
CUL5	NM_003478	cullin 5
EVI5	NM_005665	ecotropic viral integration site 5
FAM134B	NM_001034850	family with sequence similarity 134, member B
KDELR2	NM_001100603	KDEL (Lys-Asp-Glu-Leu) endoplasmic reticulum protein retention receptor 2
ACRC	NM_052957	acidic repeat containing
MAP9	NM_001039580	microtubule-associated protein 9
OSBPL2	NM_014835	oxysterol binding protein-like 2
YWHAG	NM_012479	tyrosine 3-monooxygenase/tryptophan 5-monooxygenase activation protein, gamma polypeptide
ZCCHC14	NM_015144	zinc finger, CCHC domain containing 14
TMEM145	NM_173633	transmembrane protein 145
WFDC9	NM_147198	WAP four-disulfide core domain 9
OSBPL10	NM_001174060	oxysterol binding protein-like 10
KIAA0907	NM_014949	KIAA0907
NUAK1	NM_014840	NUAK family, SNF1-like kinase, 1
CYB5B	NM_030579	cytochrome b5 type B (outer mitochondrial membrane)
RABIF	NM_002871	RAB interacting factor
RBM5	NM_005778	RNA binding motif protein 5
LSM14A	NM_001114093	LSM14A, SCD6 homolog A (S. cerevisiae)
CCDC41	NM_001042399	coiled-coil domain containing 41
SMAD1	NM_001003688	SMAD family member 1
MBNL2	NM_144778	muscleblind-like 2 (Drosophila)
TP53INP1	NM_001135733	tumor protein p53 inducible nuclear protein 1
NCKAP1	NM_013436	NCK-associated protein 1
ANKRD44	NM_001195144	ankyrin repeat domain 44
PIK3AP1	NM_152309	phosphoinositide-3-kinase adaptor protein 1
PALLD	NM_001166108	palladin, cytoskeletal associated protein
NRN1	NM_016588	neuritin 1
BRMS1L	NM_032352	breast cancer metastasis-suppressor 1-like
SPAG1	NM_003114	sperm associated antigen 1
SH2D1A	NM_001114937	SH2 domain containing 1A
LASP1	NM_006148	LIM and SH3 protein 1
CLOCK	NM_004898	clock homolog (mouse)
MYO1B	NM_001130158	myosin IB
ZMYND12	NM_001146192	zinc finger, MYND-type containing 12
PAIP2	NM_001033112	poly(A) binding protein interacting protein 2
GIT2	NM_001135213	G protein-coupled receptor kinase interacting ArfGAP 2
KIAA1210	NM_020721	KIAA1210
ANUBL1	NM_001128324	AN1, ubiquitin-like, homolog (Xenopus laevis)
PBX2	NM_002586	pre-B-cell leukemia homeobox 2
PLD1	NM_001130081	phospholipase D1, phosphatidylcholine-specific
SPAST	NM_014946	spastin
FOXK2	NM_004514	forkhead box K2
MYO1C	NM_001080779	myosin IC
BCL11A	NM_022893	B-cell CLL/lymphoma 11A (zinc finger protein)
RHOBTB1	NM_001242359	Rho-related BTB domain containing 1
MTCH2	NM_014342	mitochondrial carrier 2
PCDH8	NM_002590	protocadherin 8
FAM108B1	NM_001025780	family with sequence similarity 108, member B1
RAB10	NM_016131	RAB10, member RAS oncogene family
ANK3	NM_001149	ankyrin 3, node of Ranvier (ankyrin G)
TSPAN9	NM_001168320	tetraspanin 9
FAM91A1	NM_144963	family with sequence similarity 91, member A1
SLC39A1	NM_014437	solute carrier family 39 (zinc transporter), member 1
ABHD2	NM_007011	abhydrolase domain containing 2
CREB3L1	NM_052854	cAMP responsive element binding protein 3-like 1
CYB561	NM_001017916	cytochrome b-561
IBTK	NM_015525	inhibitor of Bruton agammaglobulinemia tyrosine kinase
PPIL1	NM_016059	peptidylprolyl isomerase (cyclophilin)-like 1
CROT	NM_001143935	carnitine O-octanoyltransferase
CITED2	NM_001168388	Cbp/p300-interacting transactivator, with Glu/Asp-rich carboxy-terminal domain, 2
C11orf46	NM_152316	chromosome 11 open reading frame 46
PTCHD1	NM_173495	patched domain containing 1
C7orf60	NM_152556	chromosome 7 open reading frame 60
LRP10	NM_014045	low density lipoprotein receptor-related protein 10
BOD1L	NM_148894	biorientation of chromosomes in cell division 1-like
B3GALT1	NM_020981	UDP-Gal:betaGlcNAc beta 1,3-galactosyltransferase, polypeptide 1
KCNMB2	NM_005832	potassium large conductance calcium-activated channel, subfamily M, beta member 2
RAB3GAP2	NM_012414	RAB3 GTPase activating protein subunit 2 (non-catalytic)
HAND1	NM_004821	heart and neural crest derivatives expressed 1
CHIC1	NM_001039840	cysteine-rich hydrophobic domain 1
ADCY6	NM_015270	adenylate cyclase 6
EIF2C2	NM_001164623	eukaryotic translation initiation factor 2C, 2
TNFSF11	NM_003701	tumor necrosis factor (ligand) superfamily, member 11
ZHX1	NM_001017926	zinc fingers and homeoboxes 1
MED1	NM_004774	mediator complex subunit 1
FBXW11	NM_012300	F-box and WD repeat domain containing 11
SLITRK4	NM_001184749	SLIT and NTRK-like family, member 4
DDAH1	NM_001134445	dimethylarginine dimethylaminohydrolase 1
SLC2A8	NM_014580	solute carrier family 2 (facilitated glucose transporter), member 8
RMND5A	NM_022780	required for meiotic nuclear division 5 homolog A (S. cerevisiae)
TMEM150C	NM_001080506	transmembrane protein 150C
RET	NM_020630	ret proto-oncogene
UHRF1BP1	NM_017754	UHRF1 binding protein 1
SLC35B4	NM_032826	solute carrier family 35, member B4
KLF15	NM_014079	Kruppel-like factor 15
GNE	NM_001128227	glucosamine (UDP-N-acetyl)-2-epimerase/N-acetylmannosamine kinase
FAM171A1	NM_001010924	family with sequence similarity 171, member A1
ODZ4	NM_001098816	odz, odd Oz/ten-m homolog 4 (Drosophila)
ARCN1	NM_001142281	archain 1
AHCYL1	NM_001242673	adenosylhomocysteinase-like 1
TMED10	NM_006827	transmembrane emp24-like trafficking protein 10 (yeast)
GK	NM_000167	glycerol kinase
CELF1	NM_001025596	CUGBP, Elav-like family member 1
IGDCC3	NM_004884	immunoglobulin superfamily, DCC subclass, member 3
DAZAP2	NM_001136264	DAZ associated protein 2
PPM1E	NM_014906	protein phosphatase, Mg2+/Mn2+ dependent, 1E
2009-09-01	NM_001113491	septin 9
GJA3	NM_021954	gap junction protein, alpha 3, 46kDa
LOC388630	NM_001194986	UPF0632 protein A
LPHN2	NM_012302	latrophilin 2
SYNCRIP	NM_001159673	synaptotagmin binding, cytoplasmic RNA interacting protein
SHC4	NM_203349	SHC (Src homology 2 domain containing) family, member 4
SLC44A2	NM_001145056	solute carrier family 44, member 2
MLX	NM_170607	MAX-like protein X
PDIA4	NM_004911	protein disulfide isomerase family A, member 4
MKL2	NM_014048	MKL/myocardin-like 2
CORO1C	NM_014325	coronin, actin binding protein, 1C
PPP1R2	NM_006241	protein phosphatase 1, regulatory (inhibitor) subunit 2
CHL1	NM_006614	cell adhesion molecule with homology to L1CAM (close homolog of L1)
CD47	NM_001777	CD47 molecule
TMEM106A	NM_145041	transmembrane protein 106A
SP3	NM_001017371	Sp3 transcription factor
RECK	NM_021111	reversion-inducing-cysteine-rich protein with kazal motifs
TSNAX	NM_005999	translin-associated factor X
CEP128	NM_152446	centrosomal protein 128kDa
GNG7	NM_052847	guanine nucleotide binding protein (G protein), gamma 7
SGMS2	NM_001136257	sphingomyelin synthase 2
KDELC2	NM_153705	KDEL (Lys-Asp-Glu-Leu) containing 2
EIF3J	NM_003758	eukaryotic translation initiation factor 3, subunit J
INSIG2	NM_016133	insulin induced gene 2
TTC14	NM_001042601	tetratricopeptide repeat domain 14
ZNF2	NM_001017396	zinc finger protein 2
ROBO1	NM_001145845	roundabout, axon guidance receptor, homolog 1 (Drosophila)
MDM4	NM_001204171	Mdm4 p53 binding protein homolog (mouse)
MAP3K3	NM_002401	mitogen-activated protein kinase kinase kinase 3
WDR76	NM_001167941	WD repeat domain 76
FXR1	NM_001013438	fragile X mental retardation, autosomal homolog 1
DEPDC1	NM_001114120	DEP domain containing 1
PPP1R13L	NM_001142502	protein phosphatase 1, regulatory (inhibitor) subunit 13 like
EIF5A2	NM_020390	eukaryotic translation initiation factor 5A2
TMOD2	NM_001142885	tropomodulin 2 (neuronal)
PRRG3	NM_024082	proline rich Gla (G-carboxyglutamic acid) 3 (transmembrane)
FIGF	NM_004469	c-fos induced growth factor (vascular endothelial growth factor D)
BCL10	NM_003921	B-cell CLL/lymphoma 10
BHLHB9	NM_001142524	basic helix-loop-helix domain containing, class B, 9
FRS2	NM_001042555	fibroblast growth factor receptor substrate 2
MCMBP	NM_024834	minichromosome maintenance complex binding protein
CREG1	NM_003851	cellular repressor of E1A-stimulated genes 1
CELF6	NM_001172684	CUGBP, Elav-like family member 6
CREB1	NM_004379	cAMP responsive element binding protein 1
PAN2	NM_001127460	PAN2 poly(A) specific ribonuclease subunit homolog (S. cerevisiae)
SPSB4	NM_080862	splA/ryanodine receptor domain and SOCS box containing 4
KIAA2022	NM_001008537	KIAA2022
NUP62CL	NM_017681	nucleoporin 62kDa C-terminal like
C19orf21	NM_173481	chromosome 19 open reading frame 21
WNT16	NM_016087	wingless-type MMTV integration site family, member 16
SGK3	NM_001033578	serum/glucocorticoid regulated kinase family, member 3
C8orf44-SGK3	NM_001204173	C8orf44-SGK3 readthrough
WSB1	NM_015626	WD repeat and SOCS box containing 1
INPP5A	NM_005539	inositol polyphosphate-5-phosphatase, 40kDa
FAM164C	NM_001042430	family with sequence similarity 164, member C
FGF9	NM_002010	fibroblast growth factor 9 (glia-activating factor)
L1CAM	NM_000425	L1 cell adhesion molecule
CAMSAP1L1	NM_203459	calmodulin regulated spectrin-associated protein 1-like 1
C7orf41	NM_152793	chromosome 7 open reading frame 41
EPAS1	NM_001430	endothelial PAS domain protein 1
C20orf194	NM_001009984	chromosome 20 open reading frame 194
ANXA11	NM_001157	annexin A11
EIF2B1	NM_001414	eukaryotic translation initiation factor 2B, subunit 1 alpha, 26kDa
TMEM115	NM_007024	transmembrane protein 115
TAF4	NM_003185	TAF4 RNA polymerase II, TATA box binding protein (TBP)-associated factor, 135kDa
TNK2	NM_001010938	tyrosine kinase, non-receptor, 2
DCAF12	NM_015397	DDB1 and CUL4 associated factor 12
ABHD5	NM_016006	abhydrolase domain containing 5
RTN4	NM_007008	reticulon 4
RAC1	NM_006908	ras-related C3 botulinum toxin substrate 1 (rho family, small GTP binding protein Rac1)
SLC30A1	NM_021194	solute carrier family 30 (zinc transporter), member 1
FGD4	NM_139241	FYVE, RhoGEF and PH domain containing 4
EFNB2	NM_004093	ephrin-B2
MEF2C	NM_001131005	myocyte enhancer factor 2C
C9orf5	NM_032012	chromosome 9 open reading frame 5
XPR1	NM_001135669	xenotropic and polytropic retrovirus receptor 1
RAB35	NM_001167606	RAB35, member RAS oncogene family
OAS2	NM_016817	2'-5'-oligoadenylate synthetase 2, 69/71kDa
C3orf57	NM_001040100	chromosome 3 open reading frame 57
ZFP30	NM_014898	zinc finger protein 30 homolog (mouse)
PRUNE2	NM_015225	prune homolog 2 (Drosophila)
ZBTB37	NM_001122770	zinc finger and BTB domain containing 37
ALG13	NM_001168385	asparagine-linked glycosylation 13 homolog (S. cerevisiae)
TXNL1	NM_004786	thioredoxin-like 1
FLOT1	NM_005803	flotillin 1
GAB4	NM_001037814	GRB2-associated binding protein family, member 4
FYCO1	NM_024513	FYVE and coiled-coil domain containing 1
INSIG1	NM_005542	insulin induced gene 1
ITSN2	NM_006277	intersectin 2
GAB2	NM_012296	GRB2-associated binding protein 2
PRTG	NM_173814	protogenin
ZC3H6	NM_198581	zinc finger CCCH-type containing 6
PLEKHG3	NM_015549	pleckstrin homology domain containing, family G (with RhoGef domain) member 3
PURA	NM_005859	purine-rich element binding protein A
PPP3R1	NM_000945	protein phosphatase 3, regulatory subunit B, alpha
CCNJ	NM_001134375	cyclin J
WDR47	NM_001142550	WD repeat domain 47
ADAM22	NM_016351	ADAM metallopeptidase domain 22
LPPR4	NM_001166252	lipid phosphate phosphatase-related protein type 4
SC5DL	NM_001024956	sterol-C5-desaturase (ERG3 delta-5-desaturase homolog, S. cerevisiae)-like
SH3BP4	NM_014521	SH3-domain binding protein 4
ZMPSTE24	NM_005857	zinc metallopeptidase (STE24 homolog, S. cerevisiae)
NMT2	NM_004808	N-myristoyltransferase 2
MECOM	NM_001105077	MDS1 and EVI1 complex locus
SRSF6	NM_006275	serine/arginine-rich splicing factor 6
CBL	NM_005188	Cas-Br-M (murine) ecotropic retroviral transforming sequence
SEZ6L2	NM_001114099	seizure related 6 homolog (mouse)-like 2
ZNF828	NM_001164144	zinc finger protein 828
B4GALT6	NM_004775	UDP-Gal:betaGlcNAc beta 1,4- galactosyltransferase, polypeptide 6
FOXRED2	NM_001102371	FAD-dependent oxidoreductase domain containing 2
CLPTM1L	NM_030782	CLPTM1-like
NKX2-2	NM_002509	NK2 homeobox 2
FAM13A	NM_001015045	family with sequence similarity 13, member A
ARHGDIA	NM_001185077	Rho GDP dissociation inhibitor (GDI) alpha
UBE2W	NM_001001481	ubiquitin-conjugating enzyme E2W (putative)
VAMP3	NM_004781	vesicle-associated membrane protein 3 (cellubrevin)
IGSF10	NM_001178145	immunoglobulin superfamily, member 10
PPM1A	NM_021003	protein phosphatase, Mg2+/Mn2+ dependent, 1A
CDSN	NM_001264	corneodesmosin
WDR52	NM_001164496	WD repeat domain 52
ADAMTS18	NM_199355	ADAM metallopeptidase with thrombospondin type 1 motif, 18
CASP2	NM_001224	caspase 2, apoptosis-related cysteine peptidase
SEMA3C	NM_006379	sema domain, immunoglobulin domain (Ig), short basic domain, secreted, (semaphorin) 3C
PAFAH1B1	NM_000430	platelet-activating factor acetylhydrolase 1b, regulatory subunit 1 (45kDa)
ANKRD28	NM_001195098	ankyrin repeat domain 28
FAM60A	NM_001135811	family with sequence similarity 60, member A
FMR1	NM_001185075	fragile X mental retardation 1
CHMP7	NM_152272	CHMP family, member 7
SH3BP1	NM_018957	SH3-domain binding protein 1
SLMO2	NM_016045	slowmo homolog 2 (Drosophila)
ENTPD1	NM_001098175	ectonucleoside triphosphate diphosphohydrolase 1
TNS3	NM_022748	tensin 3
FXN	NM_000144	frataxin
PRDM1	NM_001198	PR domain containing 1, with ZNF domain
CD164	NM_001142401	CD164 molecule, sialomucin
TOX3	NM_001080430	TOX high mobility group box family member 3
RAB8B	NM_016530	RAB8B, member RAS oncogene family
NAMPT	NM_005746	nicotinamide phosphoribosyltransferase
FOXN2	NM_002158	forkhead box N2
RAB2A	NM_001242644	RAB2A, member RAS oncogene family
CACNA1B	NM_000718	calcium channel, voltage-dependent, N type, alpha 1B subunit
SH3GLB2	NM_020145	SH3-domain GRB2-like endophilin B2
PHLDB2	NM_001134437	pleckstrin homology-like domain, family B, member 2
CHST11	NM_001173982	carbohydrate (chondroitin 4) sulfotransferase 11
NT5DC3	NM_001031701	5'-nucleotidase domain containing 3
GXYLT1	NM_001099650	glucoside xylosyltransferase 1
LIPG	NM_006033	lipase, endothelial
ZIC3	NM_003413	Zic family member 3
LIMCH1	NM_001112717	LIM and calponin homology domains 1
PCGF3	NM_006315	polycomb group ring finger 3
DIO1	NM_000792	deiodinase, iodothyronine, type I
FAM78A	NM_033387	family with sequence similarity 78, member A
CCDC88A	NM_001135597	coiled-coil domain containing 88A
VAV2	NM_001134398	vav 2 guanine nucleotide exchange factor
ZDHHC15	NM_001146256	zinc finger, DHHC-type containing 15
EPT1	NM_033505	ethanolaminephosphotransferase 1 (CDP-ethanolamine-specific)
LARP1	NM_015315	La ribonucleoprotein domain family, member 1
DNAJC15	NM_013238	DnaJ (Hsp40) homolog, subfamily C, member 15
GDF6	NM_001001557	growth differentiation factor 6
ST8SIA3	NM_015879	ST8 alpha-N-acetyl-neuraminide alpha-2,8-sialyltransferase 3
TNPO1	NM_002270	transportin 1
FAM8A1	NM_016255	family with sequence similarity 8, member A1
ASAP1	NM_018482	ArfGAP with SH3 domain, ankyrin repeat and PH domain 1
PTGER3	NM_198715	prostaglandin E receptor 3 (subtype EP3)
EBF3	NM_001005463	early B-cell factor 3
KDM1B	NM_153042	lysine (K)-specific demethylase 1B
GRIK3	NM_000831	glutamate receptor, ionotropic, kainate 3
QKI	NM_006775	quaking homolog, KH domain RNA binding (mouse)
LHX3	NM_014564	LIM homeobox 3
CAPN5	NM_004055	calpain 5
DR1	NM_001938	down-regulator of transcription 1, TBP-binding (negative cofactor 2)
ANGPTL1	NM_004673	angiopoietin-like 1
EGR3	NM_001199880	early growth response 3
STAG1	NM_005862	stromal antigen 1
RDX	NM_002906	radixin
RSU1	NM_012425	Ras suppressor protein 1
NEUROD4	NM_021191	neurogenic differentiation 4
PPP1R9A	NM_001166160	protein phosphatase 1, regulatory (inhibitor) subunit 9A
MAP1LC3B	NM_022818	microtubule-associated protein 1 light chain 3 beta
GJC1	NM_001080383	gap junction protein, gamma 1, 45kDa
SLCO3A1	NM_013272	solute carrier organic anion transporter family, member 3A1
SNAP23	NM_003825	synaptosomal-associated protein, 23kDa
FAM118A	NM_001104595	family with sequence similarity 118, member A
CALCR	NM_001164737	calcitonin receptor
FBXO27	NM_178820	F-box protein 27
CADM2	NM_001167674	cell adhesion molecule 2
UBN2	NM_173569	ubinuclein 2
PHF13	NM_153812	PHD finger protein 13
JAZF1	NM_175061	JAZF zinc finger 1
KCMF1	NM_020122	potassium channel modulatory factor 1
LARP4	NM_001170803	La ribonucleoprotein domain family, member 4
KLF13	NM_015995	Kruppel-like factor 13
SLC1A1	NM_004170	solute carrier family 1 (neuronal/epithelial high affinity glutamate transporter, system Xag), member 1
OXCT1	NM_000436	3-oxoacid CoA transferase 1
C5orf47	NM_001144954	chromosome 5 open reading frame 47
TLR6	NM_006068	toll-like receptor 6
SNX18	NM_001102575	sorting nexin 18
INSL5	NM_005478	insulin-like 5
TMEM184A	NM_001097620	transmembrane protein 184A
BRWD1	NM_033656	bromodomain and WD repeat domain containing 1
CELF2	NM_001025077	CUGBP, Elav-like family member 2
NUDT3	NM_006703	nudix (nucleoside diphosphate linked moiety X)-type motif 3
RPS10-NUDT3	NM_001202470	RPS10-NUDT3 readthrough
NHS	NM_001136024	Nance-Horan syndrome (congenital cataracts and dental anomalies)
GMFB	NM_004124	glia maturation factor, beta
RPRD1B	NM_021215	regulation of nuclear pre-mRNA domain containing 1B
GPR22	NM_005295	G protein-coupled receptor 22
COBL	NM_015198	cordon-bleu homolog (mouse)
SS18L1	NM_198935	synovial sarcoma translocation gene on chromosome 18-like 1
NRSN1	NM_080723	neurensin 1
CAST	NM_001042440	calpastatin
SP8	NM_182700	Sp8 transcription factor
PAFAH1B2	NM_002572	platelet-activating factor acetylhydrolase 1b, catalytic subunit 2 (30kDa)
ADAMTS9	NM_182920	ADAM metallopeptidase with thrombospondin type 1 motif, 9
LCA5	NM_001122769	Leber congenital amaurosis 5
LGI1	NM_005097	leucine-rich, glioma inactivated 1
METTL8	NM_024770	methyltransferase like 8
NAV2	NM_001111018	neuron navigator 2
SGMS1	NM_147156	sphingomyelin synthase 1
SORCS1	NM_001013031	sortilin-related VPS10 domain containing receptor 1
SAMD12	NM_001101676	sterile alpha motif domain containing 12
GLIPR2	NM_022343	GLI pathogenesis-related 2
CDV3	NM_001134422	CDV3 homolog (mouse)
PYGO2	NM_138300	pygopus homolog 2 (Drosophila)
MOBKL1A	NM_173468	MOB1, Mps One Binder kinase activator-like 1A (yeast)
TMEM181	NM_020823	transmembrane protein 181
ACVR1	NM_001105	activin A receptor, type I
SOX2	NM_003106	SRY (sex determining region Y)-box 2
GCNT4	NM_016591	glucosaminyl (N-acetyl) transferase 4, core 2
CTDSP2	NM_005730	CTD (carboxy-terminal domain, RNA polymerase II, polypeptide A) small phosphatase 2
KIAA1549	NM_001164665	KIAA1549
FIGN	NM_018086	fidgetin
ZNF24	NM_006965	zinc finger protein 24
ZNF704	NM_001033723	zinc finger protein 704
TOB1	NM_005749	transducer of ERBB2, 1
DCAF10	NM_024345	DDB1 and CUL4 associated factor 10
PBX3	NM_001134778	pre-B-cell leukemia homeobox 3
OCRL	NM_000276	oculocerebrorenal syndrome of Lowe
2007-09-01	NM_001011553	septin 7
PRKAR1A	NM_002734	protein kinase, cAMP-dependent, regulatory, type I, alpha (tissue specific extinguisher 1)
AMPH	NM_001635	amphiphysin
NTN4	NM_021229	netrin 4
SDC2	NM_002998	syndecan 2
FBN1	NM_000138	fibrillin 1
NPM1	NM_002520	nucleophosmin (nucleolar phosphoprotein B23, numatrin)
MAF	NM_001031804	v-maf musculoaponeurotic fibrosarcoma oncogene homolog (avian)
FAT3	NM_001008781	FAT tumor suppressor homolog 3 (Drosophila)
JUB	NM_032876	jub, ajuba homolog (Xenopus laevis)
ATAT1	NM_001190724	alpha tubulin acetyltransferase 1
SMAD7	NM_001190821	SMAD family member 7
GPC3	NM_001164617	glypican 3
AK4	NM_001005353	adenylate kinase 4
LRCH2	NM_020871	leucine-rich repeats and calponin homology (CH) domain containing 2
KIAA1841	NM_001129993	KIAA1841
PHIP	NM_017934	pleckstrin homology domain interacting protein
BCL2	NM_000633	B-cell CLL/lymphoma 2
SLC33A1	NM_004733	solute carrier family 33 (acetyl-CoA transporter), member 1
PAIP1	NM_006451	poly(A) binding protein interacting protein 1
CLCC1	NM_001048210	chloride channel CLIC-like 1
ENY2	NM_001193557	enhancer of yellow 2 homolog (Drosophila)
UBE3C	NM_014671	ubiquitin protein ligase E3C
NUMB	NM_001005743	numb homolog (Drosophila)
PHF21A	NM_001101802	PHD finger protein 21A
KCNN3	NM_001204087	potassium intermediate/small conductance calcium-activated channel, subfamily N, member 3
GRIA3	NM_000828	glutamate receptor, ionotrophic, AMPA 3
TOPBP1	NM_007027	topoisomerase (DNA) II binding protein 1
ZSWIM5	NM_020883	zinc finger, SWIM-type containing 5
MYO6	NM_004999	myosin VI
CHST1	NM_003654	carbohydrate (keratan sulfate Gal-6) sulfotransferase 1
BAG4	NM_001204878	BCL2-associated athanogene 4
DCX	NM_000555	doublecortin
MGAT2	NM_002408	mannosyl (alpha-1,6-)-glycoprotein beta-1,2-N-acetylglucosaminyltransferase
SAMD4A	NM_001161576	sterile alpha motif domain containing 4A
SAR1B	NM_001033503	SAR1 homolog B (S. cerevisiae)
KSR2	NM_173598	kinase suppressor of ras 2
REV1	NM_001037872	REV1 homolog (S. cerevisiae)
SCN9A	NM_002977	sodium channel, voltage-gated, type IX, alpha subunit
F13A1	NM_000129	coagulation factor XIII, A1 polypeptide
PRM2	NM_002762	protamine 2
S100PBP	NM_022753	S100P binding protein
PTAR1	NM_001099666	protein prenyltransferase alpha subunit repeat containing 1
SLC35A2	NM_001032289	solute carrier family 35 (UDP-galactose transporter), member A2
CLIC5	NM_001114086	chloride intracellular channel 5
DGCR2	NM_001173533	DiGeorge syndrome critical region gene 2
CERS2	NM_022075	ceramide synthase 2
NRCAM	NM_001037132	neuronal cell adhesion molecule
RALGPS1	NM_014636	Ral GEF with PH domain and SH3 binding motif 1
PLOD2	NM_000935	procollagen-lysine, 2-oxoglutarate 5-dioxygenase 2
FAM49B	NM_016623	family with sequence similarity 49, member B
SLC44A5	NM_001130058	solute carrier family 44, member 5
LONP2	NM_031490	lon peptidase 2, peroxisomal
PRKD1	NM_002742	protein kinase D1
EPHB1	NM_004441	EPH receptor B1
HOOK3	NM_032410	hook homolog 3 (Drosophila)
RIMS3	NM_014747	regulating synaptic membrane exocytosis 3
BRPF3	NM_015695	bromodomain and PHD finger containing, 3
ZBTB41	NM_194314	zinc finger and BTB domain containing 41
ELMO1	NM_001039459	engulfment and cell motility 1
KCTD7	NM_153033	potassium channel tetramerisation domain containing 7
CTDSPL	NM_001008392	CTD (carboxy-terminal domain, RNA polymerase II, polypeptide A) small phosphatase-like
JMJD1C	NM_004241	jumonji domain containing 1C
ZCCHC3	NM_033089	zinc finger, CCHC domain containing 3
HDAC9	NM_001204144	histone deacetylase 9
OBFC2A	NM_001031716	oligonucleotide/oligosaccharide-binding fold containing 2A
MLLT1	NM_005934	myeloid/lymphoid or mixed-lineage leukemia (trithorax homolog, Drosophila); translocated to, 1
CSAD	NM_015989	cysteine sulfinic acid decarboxylase
KDM2B	NM_001005366	lysine (K)-specific demethylase 2B
FAM126B	NM_173822	family with sequence similarity 126, member B
PPP2R3A	NM_001190447	protein phosphatase 2, regulatory subunit B', alpha
SETD7	NM_030648	SET domain containing (lysine methyltransferase) 7
GAN	NM_022041	gigaxonin
ANKRD27	NM_032139	ankyrin repeat domain 27 (VPS9 domain)
USP5	NM_001098536	ubiquitin specific peptidase 5 (isopeptidase T)
ETF1	NM_004730	eukaryotic translation termination factor 1
ZBTB8A	NM_001040441	zinc finger and BTB domain containing 8A
NUS1	NM_138459	nuclear undecaprenyl pyrophosphate synthase 1 homolog (S. cerevisiae)
SPATS2L	NM_001100422	spermatogenesis associated, serine-rich 2-like
MED14	NM_004229	mediator complex subunit 14
RCOR1	NM_015156	REST corepressor 1
FAM53C	NM_001135647	family with sequence similarity 53, member C
SOX11	NM_003108	SRY (sex determining region Y)-box 11
C6orf204	NM_001042475	chromosome 6 open reading frame 204
BCAT2	NM_001164773	branched chain amino-acid transaminase 2, mitochondrial
TP53INP2	NM_021202	tumor protein p53 inducible nuclear protein 2
TMEM189	NM_001162505	transmembrane protein 189
UNC13C	NM_001080534	unc-13 homolog C (C. elegans)
KIAA0528	NM_014802	KIAA0528
NUP50	NM_007172	nucleoporin 50kDa
YAF2	NM_001190977	YY1 associated factor 2
RALGAPB	NM_020336	Ral GTPase activating protein, beta subunit (non-catalytic)
SORT1	NM_001205228	sortilin 1
MARCKS	NM_002356	myristoylated alanine-rich protein kinase C substrate
RAB22A	NM_020673	RAB22A, member RAS oncogene family
ATXN7	NM_000333	ataxin 7
MAP1B	NM_005909	microtubule-associated protein 1B
PRRT3	NM_207351	proline-rich transmembrane protein 3
ADAT2	NM_182503	adenosine deaminase, tRNA-specific 2
SPEN	NM_015001	spen homolog, transcriptional regulator (Drosophila)
MEOX1	NM_001040002	mesenchyme homeobox 1
ABL2	NM_001136000	v-abl Abelson murine leukemia viral oncogene homolog 2
BACH2	NM_001170794	BTB and CNC homology 1, basic leucine zipper transcription factor 2
MAP2K1	NM_002755	mitogen-activated protein kinase kinase 1
EGLN1	NM_022051	egl nine homolog 1 (C. elegans)
ZNRF1	NM_032268	zinc and ring finger 1
NIPBL	NM_015384	Nipped-B homolog (Drosophila)
ARMC1	NM_018120	armadillo repeat containing 1
UBE2H	NM_001202498	ubiquitin-conjugating enzyme E2H
SEZ6L	NM_001184773	seizure related 6 homolog (mouse)-like
DIAPH2	NM_006729	diaphanous homolog 2 (Drosophila)
PKN2	NM_006256	protein kinase N2
KLF7	NM_003709	Kruppel-like factor 7 (ubiquitous)
FEM1C	NM_020177	fem-1 homolog c (C. elegans)
ABCE1	NM_001040876	ATP-binding cassette, sub-family E (OABP), member 1
FZD5	NM_003468	frizzled family receptor 5
PIK3R1	NM_001242466	phosphoinositide-3-kinase, regulatory subunit 1 (alpha)
LRRC8C	NM_032270	leucine rich repeat containing 8 family, member C
MYT1L	NM_015025	myelin transcription factor 1-like
KIAA1244	NM_020340	KIAA1244
EIF5	NM_001969	eukaryotic translation initiation factor 5
SLC12A2	NM_001046	solute carrier family 12 (sodium/potassium/chloride transporters), member 2
GRM5	NM_000842	glutamate receptor, metabotropic 5
STK10	NM_005990	serine/threonine kinase 10
GDNF	NM_000514	glial cell derived neurotrophic factor
TMEM198	NM_001005209	transmembrane protein 198
ELAVL1	NM_001419	ELAV (embryonic lethal, abnormal vision, Drosophila)-like 1 (Hu antigen R)
TOPORS	NM_001195622	topoisomerase I binding, arginine/serine-rich, E3 ubiquitin protein ligase
CADM1	NM_001098517	cell adhesion molecule 1
PID1	NM_001100818	phosphotyrosine interaction domain containing 1
PHYHIPL	NM_001143774	phytanoyl-CoA 2-hydroxylase interacting protein-like
CNNM3	NM_017623	cyclin M3
STK17A	NM_004760	serine/threonine kinase 17a
ARHGAP17	NM_001006634	Rho GTPase activating protein 17
IRF2BPL	NM_024496	interferon regulatory factor 2 binding protein-like
COG3	NM_031431	component of oligomeric golgi complex 3
C9orf80	NM_021218	chromosome 9 open reading frame 80
SLC7A14	NM_020949	solute carrier family 7 (orphan transporter), member 14
SH3KBP1	NM_001024666	SH3-domain kinase binding protein 1
ATP7A	NM_000052	ATPase, Cu++ transporting, alpha polypeptide
AFF4	NM_014423	AF4/FMR2 family, member 4
ERG	NM_001136154	v-ets erythroblastosis virus E26 oncogene homolog (avian)
SOX6	NM_001145811	SRY (sex determining region Y)-box 6
YES1	NM_005433	v-yes-1 Yamaguchi sarcoma viral oncogene homolog 1
GCNT1	NM_001097633	glucosaminyl (N-acetyl) transferase 1, core 2
HES1	NM_005524	hairy and enhancer of split 1, (Drosophila)
DENND2C	NM_198459	DENN/MADD domain containing 2C
ISL1	NM_002202	ISL LIM homeobox 1
KIAA1211	NM_020722	KIAA1211
IGF1R	NM_000875	insulin-like growth factor 1 receptor
PGAP1	NM_024989	post-GPI attachment to proteins 1
MPP1	NM_001166460	membrane protein, palmitoylated 1, 55kDa
MAGEL2	NM_019066	MAGE-like 2
LPP	NM_001167671	LIM domain containing preferred translocation partner in lipoma
VAT1	NM_006373	vesicle amine transport protein 1 homolog (T. californica)
CCDC92	NM_025140	coiled-coil domain containing 92
RICTOR	NM_152756	RPTOR independent companion of MTOR, complex 2
MAPRE1	NM_012325	microtubule-associated protein, RP/EB family, member 1
SLC18A2	NM_003054	solute carrier family 18 (vesicular monoamine), member 2
GRB2	NM_002086	growth factor receptor-bound protein 2
PDGFRA	NM_006206	platelet-derived growth factor receptor, alpha polypeptide
ROCK1	NM_005406	Rho-associated, coiled-coil containing protein kinase 1
ORC4	NM_001190879	origin recognition complex, subunit 4
BEND4	NM_001159547	BEN domain containing 4
UBE2R2	NM_017811	ubiquitin-conjugating enzyme E2R 2
CYCS	NM_018947	cytochrome c, somatic
SKAP2	NM_003930	src kinase associated phosphoprotein 2
ST6GALNAC3	NM_152996	ST6 (alpha-N-acetyl-neuraminyl-2,3-beta-galactosyl-1,3)-N-acetylgalactosaminide alpha-2,6-sialyltransferase 3
TAF4B	NM_005640	TAF4b RNA polymerase II, TATA box binding protein (TBP)-associated factor, 105kDa
CAMKK2	NM_006549	calcium/calmodulin-dependent protein kinase kinase 2, beta
SH3BP5	NM_001018009	SH3-domain binding protein 5 (BTK-associated)
MMD	NM_012329	monocyte to macrophage differentiation-associated
CDC42BPA	NM_003607	CDC42 binding protein kinase alpha (DMPK-like)
GRIA1	NM_000827	glutamate receptor, ionotropic, AMPA 1
RAB40B	NM_006822	RAB40B, member RAS oncogene family
RHPN2	NM_033103	rhophilin, Rho GTPase binding protein 2
SLC22A5	NM_003060	solute carrier family 22 (organic cation/carnitine transporter), member 5
ODF2	NM_001242354	outer dense fiber of sperm tails 2
ZFAND5	NM_001102420	zinc finger, AN1-type domain 5
GPR124	NM_032777	G protein-coupled receptor 124
FOXP2	NM_001172766	forkhead box P2
PDK4	NM_002612	pyruvate dehydrogenase kinase, isozyme 4
FOXQ1	NM_033260	forkhead box Q1
TMEM20	NM_001134658	transmembrane protein 20
GPR6	NM_005284	G protein-coupled receptor 6
IGSF3	NM_001007237	immunoglobulin superfamily, member 3
HMGCLL1	NM_001042406	3-hydroxymethyl-3-methylglutaryl-CoA lyase-like 1
ZAK	NM_133646	sterile alpha motif and leucine zipper containing kinase AZK
CHMP1B	NM_020412	chromatin modifying protein 1B
SYPL1	NM_006754	synaptophysin-like 1
MEAF6	NM_022756	MYST/Esa1-associated factor 6
AP1S3	NM_001039569	adaptor-related protein complex 1, sigma 3 subunit
TTBK2	NM_173500	tau tubulin kinase 2
KCNH5	NM_139318	potassium voltage-gated channel, subfamily H (eag-related), member 5
GPRASP2	NM_001004051	G protein-coupled receptor associated sorting protein 2
ARMCX5-GPRASP2	NM_001199818	ARMCX5-GPRASP2 readthrough
BDNF	NM_001143805	brain-derived neurotrophic factor
RBBP4	NM_001135255	retinoblastoma binding protein 4
WDR82	NM_025222	WD repeat domain 82
VCL	NM_003373	vinculin
KIAA1324	NM_020775	KIAA1324
TMEM170B	NM_001100829	transmembrane protein 170B
DIXDC1	NM_001037954	DIX domain containing 1
KLHL28	NM_017658	kelch-like 28 (Drosophila)
FRMD4A	NM_018027	FERM domain containing 4A
MARCH3	NM_178450	membrane-associated ring finger (C3HC4) 3
TES	NM_015641	testis derived transcript (3 LIM domains)
FST	NM_006350	follistatin
BTBD11	NM_001017523	BTB (POZ) domain containing 11
ARHGEF7	NM_001113511	Rho guanine nucleotide exchange factor (GEF) 7
TP73	NM_001126240	tumor protein p73
SDC1	NM_001006946	syndecan 1
EZR	NM_001111077	ezrin
BHLHE22	NM_152414	basic helix-loop-helix family, member e22
RALB	NM_002881	v-ral simian leukemia viral oncogene homolog B (ras related; GTP binding protein)
CDC27	NM_001114091	cell division cycle 27 homolog (S. cerevisiae)
FBXO22	NM_147188	F-box protein 22
CSRNP3	NM_001172173	cysteine-serine-rich nuclear protein 3
C17orf63	NM_001077498	chromosome 17 open reading frame 63
SESN2	NM_031459	sestrin 2
SNX17	NM_014748	sorting nexin 17
FOXO1	NM_002015	forkhead box O1
TAOK1	NM_020791	TAO kinase 1
NR1D2	NM_001145425	nuclear receptor subfamily 1, group D, member 2
PTP4A1	NM_003463	protein tyrosine phosphatase type IVA, member 1
GREB1	NM_014668	growth regulation by estrogen in breast cancer 1
LPHN1	NM_001008701	latrophilin 1
ESYT1	NM_001184796	extended synaptotagmin-like protein 1
PC	NM_000920	pyruvate carboxylase
SCN1A	NM_001165963	sodium channel, voltage-gated, type I, alpha subunit
UTY	NM_007125	ubiquitously transcribed tetratricopeptide repeat gene, Y-linked
FAM43A	NM_153690	family with sequence similarity 43, member A
FARP1	NM_005766	FERM, RhoGEF (ARHGEF) and pleckstrin domain protein 1 (chondrocyte-derived)
SMCR8	NM_144775	Smith-Magenis syndrome chromosome region, candidate 8
SCN2A	NM_001040142	sodium channel, voltage-gated, type II, alpha subunit
KLHL2	NM_001161521	kelch-like 2, Mayven (Drosophila)
MAPRE2	NM_001143826	microtubule-associated protein, RP/EB family, member 2
VAT1L	NM_020927	vesicle amine transport protein 1 homolog (T. californica)-like
WASF2	NM_001201404	WAS protein family, member 2
N4BP1	NM_153029	NEDD4 binding protein 1
RAD23B	NM_002874	RAD23 homolog B (S. cerevisiae)
ZDHHC5	NM_015457	zinc finger, DHHC-type containing 5
SCN3A	NM_001081676	sodium channel, voltage-gated, type III, alpha subunit
AHR	NM_001621	aryl hydrocarbon receptor
CREB3L2	NM_194071	cAMP responsive element binding protein 3-like 2
OXSR1	NM_005109	oxidative-stress responsive 1
MORF4L1	NM_006791	mortality factor 4 like 1
UBE2L3	NM_003347	ubiquitin-conjugating enzyme E2L 3
KCTD2	NM_015353	potassium channel tetramerisation domain containing 2
NOX4	NM_001143836	NADPH oxidase 4
SLC35A1	NM_001168398	solute carrier family 35 (CMP-sialic acid transporter), member A1
PPP3CA	NM_000944	protein phosphatase 3, catalytic subunit, alpha isozyme
BAI3	NM_001704	brain-specific angiogenesis inhibitor 3
SLC4A7	NM_003615	solute carrier family 4, sodium bicarbonate cotransporter, member 7
UNC13A	NM_001080421	unc-13 homolog A (C. elegans)
TBC1D22A	NM_014346	TBC1 domain family, member 22A
MYCBP2	NM_015057	MYC binding protein 2
PHF8	NM_001184896	PHD finger protein 8
C6orf174	NM_001012279	chromosome 6 open reading frame 174
LMTK3	NM_001080434	lemur tyrosine kinase 3
RDH11	NM_016026	retinol dehydrogenase 11 (all-trans/9-cis/11-cis)
RHOQ	NM_012249	ras homolog gene family, member Q
MORF4L2	NM_001142418	mortality factor 4 like 2
C12orf24	NM_013300	chromosome 12 open reading frame 24
SYNE2	NM_015180	spectrin repeat containing, nuclear envelope 2
PAQR5	NM_001104554	progestin and adipoQ receptor family member V
MYB	NM_001130172	v-myb myeloblastosis viral oncogene homolog (avian)
FN1	NM_002026	fibronectin 1
RNF139	NM_007218	ring finger protein 139
EDEM3	NM_025191	ER degradation enhancer, mannosidase alpha-like 3
MYO1D	NM_015194	myosin ID
GRID1	NM_017551	glutamate receptor, ionotropic, delta 1
TBL1X	NM_001139466	transducin (beta)-like 1X-linked
STAM2	NM_005843	signal transducing adaptor molecule (SH3 domain and ITAM motif) 2
REPS2	NM_001080975	RALBP1 associated Eps domain containing 2
S1PR2	NM_004230	sphingosine-1-phosphate receptor 2
WRB	NM_001146218	tryptophan rich basic protein
RNF44	NM_014901	ring finger protein 44
KCNK10	NM_021161	potassium channel, subfamily K, member 10
MAGI1	NM_004742	membrane associated guanylate kinase, WW and PDZ domain containing 1
SNX30	NM_001012994	sorting nexin family member 30
PPP1R11	NM_021959	protein phosphatase 1, regulatory (inhibitor) subunit 11
TCF7L2	NM_001146274	transcription factor 7-like 2 (T-cell specific, HMG-box)
STK36	NM_015690	serine/threonine kinase 36
CERS6	NM_203463	ceramide synthase 6
RWDD4	NM_152682	RWD domain containing 4
FNDC3B	NM_001135095	fibronectin type III domain containing 3B
NLGN2	NM_020795	neuroligin 2
ATP8A1	NM_001105529	ATPase, aminophospholipid transporter (APLT), class I, type 8A, member 1
CCND3	NM_001136017	cyclin D3
HDAC2	NM_001527	histone deacetylase 2
SHANK2	NM_012309	SH3 and multiple ankyrin repeat domains 2
EIF4EBP2	NM_004096	eukaryotic translation initiation factor 4E binding protein 2
KIAA1486	NM_020864	KIAA1486
ARID4A	NM_002892	AT rich interactive domain 4A (RBP1-like)
AEBP2	NM_001114176	AE binding protein 2
C14orf43	NM_001043318	chromosome 14 open reading frame 43
IFFO2	NM_001136265	intermediate filament family orphan 2
PTPRE	NM_006504	protein tyrosine phosphatase, receptor type, E
GPR173	NM_018969	G protein-coupled receptor 173
KCNJ14	NM_013348	potassium inwardly-rectifying channel, subfamily J, member 14
C16orf70	NM_025187	chromosome 16 open reading frame 70
KIAA0513	NM_014732	KIAA0513
CYYR1	NM_052954	cysteine/tyrosine-rich 1
EIF2S1	NM_004094	eukaryotic translation initiation factor 2, subunit 1 alpha, 35kDa
TCF7L1	NM_031283	transcription factor 7-like 1 (T-cell specific, HMG-box)
ZBTB44	NM_014155	zinc finger and BTB domain containing 44
KIAA0284	NM_001112726	KIAA0284
GPR85	NM_001146265	G protein-coupled receptor 85
PHLDB1	NM_001144758	pleckstrin homology-like domain, family B, member 1
PFN1	NM_005022	profilin 1
KY	NM_178554	kyphoscoliosis peptidase
PLCH1	NM_001130960	phospholipase C, eta 1
FAM117B	NM_173511	family with sequence similarity 117, member B
TCF19	NM_001077511	transcription factor 19
EEA1	NM_003566	early endosome antigen 1
RAB23	NM_016277	RAB23, member RAS oncogene family
CPEB1	NM_001079533	cytoplasmic polyadenylation element binding protein 1
RNF183	NM_145051	ring finger protein 183
RCC2	NM_001136204	regulator of chromosome condensation 2
B4GALNT1	NM_001478	beta-1,4-N-acetyl-galactosaminyl transferase 1
SOS1	NM_005633	son of sevenless homolog 1 (Drosophila)
MCFD2	NM_001171506	multiple coagulation factor deficiency 2
TRIM39	NM_021253	tripartite motif containing 39
CNNM2	NM_017649	cyclin M2
INSM2	NM_032594	insulinoma-associated 2
WHSC1	NM_001042424	Wolf-Hirschhorn syndrome candidate 1
LOC100507421	NM_001195278	transmembrane protein 178-like
FOSL2	NM_005253	FOS-like antigen 2
HUNK	NM_014586	hormonally up-regulated Neu-associated kinase
BNC2	NM_017637	basonuclin 2
C5orf30	NM_033211	chromosome 5 open reading frame 30
RAB27A	NM_004580	RAB27A, member RAS oncogene family
TMEM41A	NM_080652	transmembrane protein 41A
PDE7A	NM_001242318	phosphodiesterase 7A
ADAM10	NM_001110	ADAM metallopeptidase domain 10
OGDH	NM_001165036	oxoglutarate (alpha-ketoglutarate) dehydrogenase (lipoamide)
CTDSP1	NM_001206878	CTD (carboxy-terminal domain, RNA polymerase II, polypeptide A) small phosphatase 1
RP1L1	NM_178857	retinitis pigmentosa 1-like 1
ATAD2B	NM_001242338	ATPase family, AAA domain containing 2B
MAPK1IP1L	NM_144578	mitogen-activated protein kinase 1 interacting protein 1-like
MYADM	NM_001020818	myeloid-associated differentiation marker
ZHX2	NM_014943	zinc fingers and homeoboxes 2
SOCS7	NM_014598	suppressor of cytokine signaling 7
VHL	NM_000551	von Hippel-Lindau tumor suppressor
PHF21B	NM_001135862	PHD finger protein 21B
ZNF697	NM_001080470	zinc finger protein 697
LDB3	NM_001080114	LIM domain binding 3
TNRC6A	NM_014494	trinucleotide repeat containing 6A
ZNF71	NM_021216	zinc finger protein 71
SLC6A9	NM_001024845	solute carrier family 6 (neurotransmitter transporter, glycine), member 9
ST6GAL1	NM_003032	ST6 beta-galactosamide alpha-2,6-sialyltranferase 1
TPD52	NM_001025252	tumor protein D52
MOSPD2	NM_001177475	motile sperm domain containing 2
ASTN1	NM_004319	astrotactin 1
ARL4C	NM_005737	ADP-ribosylation factor-like 4C
UBR1	NM_174916	ubiquitin protein ligase E3 component n-recognin 1
ALG9	NM_001077690	asparagine-linked glycosylation 9, alpha-1,2-mannosyltransferase homolog (S. cerevisiae)
MICAL3	NM_001136004	microtubule associated monoxygenase, calponin and LIM domain containing 3
CACNA2D2	NM_001005505	calcium channel, voltage-dependent, alpha 2/delta subunit 2
AMOTL2	NM_016201	angiomotin like 2
TSGA14	NM_018718	testis specific, 14
ARRDC3	NM_020801	arrestin domain containing 3
EBF1	NM_024007	early B-cell factor 1
SOX5	NM_006940	SRY (sex determining region Y)-box 5
ZNF398	NM_020781	zinc finger protein 398
GALNT2	NM_004481	UDP-N-acetyl-alpha-D-galactosamine:polypeptide N-acetylgalactosaminyltransferase 2 (GalNAc-T2)
CELSR3	NM_001407	cadherin, EGF LAG seven-pass G-type receptor 3 (flamingo homolog, Drosophila)
CDKN1C	NM_000076	cyclin-dependent kinase inhibitor 1C (p57, Kip2)
TMEM68	NM_152417	transmembrane protein 68
TOX	NM_014729	thymocyte selection-associated high mobility group box
IER5L	NM_203434	immediate early response 5-like
GSPT1	NM_001130006	G1 to S phase transition 1
SLC25A1	NM_005984	solute carrier family 25 (mitochondrial carrier; citrate transporter), member 1
GPHN	NM_001024218	gephyrin
FZD3	NM_017412	frizzled family receptor 3
ACER2	NM_001010887	alkaline ceramidase 2
KCNJ2	NM_000891	potassium inwardly-rectifying channel, subfamily J, member 2
POU2F1	NM_001198783	POU class 2 homeobox 1
EPHA3	NM_005233	EPH receptor A3
USP15	NM_006313	ubiquitin specific peptidase 15
IKZF1	NM_001220765	IKAROS family zinc finger 1 (Ikaros)
JMY	NM_152405	junction mediating and regulatory protein, p53 cofactor
OGT	NM_181672	O-linked N-acetylglucosamine (GlcNAc) transferase (UDP-N-acetylglucosamine:polypeptide-N-acetylglucosaminyl transferase)
TMPO	NM_001032283	thymopoietin
ARHGEF12	NM_001198665	Rho guanine nucleotide exchange factor (GEF) 12
XKR4	NM_052898	XK, Kell blood group complex subunit-related family, member 4
SPRY4	NM_001127496	sprouty homolog 4 (Drosophila)
NPTX2	NM_002523	neuronal pentraxin II
MRAS	NM_001085049	muscle RAS oncogene homolog
TIAM1	NM_003253	T-cell lymphoma invasion and metastasis 1
VPS13D	NM_015378	vacuolar protein sorting 13 homolog D (S. cerevisiae)
TOX2	NM_001098796	TOX high mobility group box family member 2
SLC31A1	NM_001859	solute carrier family 31 (copper transporters), member 1
C8orf83	NM_001171795	chromosome 8 open reading frame 83
DENND1B	NM_001195215	DENN/MADD domain containing 1B
NUFIP2	NM_020772	nuclear fragile X mental retardation protein interacting protein 2
TRIM66	NM_014818	tripartite motif containing 66
BRWD3	NM_153252	bromodomain and WD repeat domain containing 3
TFRC	NM_001128148	transferrin receptor (p90, CD71)
LOC221710	NM_001135575	hypothetical protein LOC221710
AKAP1	NM_001242902	A kinase (PRKA) anchor protein 1
TSN	NM_004622	translin
GTPBP1	NM_004286	GTP binding protein 1
LMOD1	NM_012134	leiomodin 1 (smooth muscle)
REEP1	NM_001164730	receptor accessory protein 1
SNX29	NM_001080530	sorting nexin 29
ERLIN1	NM_001100626	ER lipid raft associated 1
RABGAP1	NM_012197	RAB GTPase activating protein 1
IRF6	NM_001206696	interferon regulatory factor 6
SH3BGRL3	NM_031286	SH3 domain binding glutamic acid-rich protein like 3
DLAT	NM_001931	dihydrolipoamide S-acetyltransferase
ZIC2	NM_007129	Zic family member 2
ZNF831	NM_178457	zinc finger protein 831
CNOT6L	NM_144571	CCR4-NOT transcription complex, subunit 6-like
DDHD1	NM_001160147	DDHD domain containing 1
ABCD1	NM_000033	ATP-binding cassette, sub-family D (ALD), member 1
CRKL	NM_005207	v-crk sarcoma virus CT10 oncogene homolog (avian)-like
MBOAT2	NM_138799	membrane bound O-acyltransferase domain containing 2
ZYG11B	NM_024646	zyg-11 homolog B (C. elegans)
DENND5B	NM_144973	DENN/MADD domain containing 5B
KIF3B	NM_004798	kinesin family member 3B
SPIN1	NM_006717	spindlin 1
TSKU	NM_015516	tsukushi small leucine rich proteoglycan homolog (Xenopus laevis)
CXADR	NM_001207063	coxsackie virus and adenovirus receptor
RALGDS	NM_001042368	ral guanine nucleotide dissociation stimulator
DYRK2	NM_003583	dual-specificity tyrosine-(Y)-phosphorylation regulated kinase 2
EPHA7	NM_004440	EPH receptor A7
CDK6	NM_001145306	cyclin-dependent kinase 6
NFAT5	NM_001113178	nuclear factor of activated T-cells 5, tonicity-responsive
ONECUT2	NM_004852	one cut homeobox 2
INO80D	NM_017759	INO80 complex subunit D
HDAC7	NM_001098416	histone deacetylase 7
PI4K2A	NM_018425	phosphatidylinositol 4-kinase type 2 alpha
MMP16	NM_005941	matrix metallopeptidase 16 (membrane-inserted)
ELL2	NM_012081	elongation factor, RNA polymerase II, 2
FLNB	NM_001164317	filamin B, beta
ANTXR2	NM_058172	anthrax toxin receptor 2
GFPT1	NM_002056	glutamine--fructose-6-phosphate transaminase 1
SCNN1G	NM_001039	sodium channel, nonvoltage-gated 1, gamma
LCOR	NM_001170765	ligand dependent nuclear receptor corepressor
CYLD	NM_001042355	cylindromatosis (turban tumor syndrome)
ST8SIA1	NM_003034	ST8 alpha-N-acetyl-neuraminide alpha-2,8-sialyltransferase 1
HSPA13	NM_006948	heat shock protein 70kDa family, member 13
TRIB3	NM_021158	tribbles homolog 3 (Drosophila)
TSPAN4	NM_001025234	tetraspanin 4
C2orf69	NM_153689	chromosome 2 open reading frame 69
EVI5L	NM_001159944	ecotropic viral integration site 5-like
ZEB2	NM_001171653	zinc finger E-box binding homeobox 2
TUB	NM_003320	tubby homolog (mouse)
FUT9	NM_006581	fucosyltransferase 9 (alpha (1,3) fucosyltransferase)
TACC1	NM_001122824	transforming, acidic coiled-coil containing protein 1
SH3BGRL2	NM_031469	SH3 domain binding glutamic acid-rich protein like 2
DUSP4	NM_001394	dual specificity phosphatase 4
TNFSF15	NM_001204344	tumor necrosis factor (ligand) superfamily, member 15
COL4A4	NM_000092	collagen, type IV, alpha 4
HELZ	NM_014877	helicase with zinc finger
PDE7B	NM_018945	phosphodiesterase 7B
C7orf42	NM_017994	chromosome 7 open reading frame 42
GIPC1	NM_005716	GIPC PDZ domain containing family, member 1
PRC1	NM_003981	protein regulator of cytokinesis 1
SLC9A2	NM_003048	solute carrier family 9 (sodium/hydrogen exchanger), member 2
ELK1	NM_001114123	ELK1, member of ETS oncogene family
CRTC1	NM_001098482	CREB regulated transcription coactivator 1
BICD2	NM_001003800	bicaudal D homolog 2 (Drosophila)
SLC39A9	NM_018375	solute carrier family 39 (zinc transporter), member 9
POLR3G	NM_006467	polymerase (RNA) III (DNA directed) polypeptide G (32kD)
FAM122A	NM_138333	family with sequence similarity 122A
A1CF	NM_001198818	APOBEC1 complementation factor
ATP6V1C1	NM_001695	ATPase, H+ transporting, lysosomal 42kDa, V1 subunit C1
FAM59A	NM_001242409	family with sequence similarity 59, member A
SPRY3	NM_005840	sprouty homolog 3 (Drosophila)
SSH1	NM_018984	slingshot homolog 1 (Drosophila)
NOS1	NM_000620	nitric oxide synthase 1 (neuronal)
CLCN5	NM_000084	chloride channel 5
MOBKL2B	NM_024761	MOB1, Mps One Binder kinase activator-like 2B (yeast)
RAB3B	NM_002867	RAB3B, member RAS oncogene family
NHLRC3	NM_001012754	NHL repeat containing 3
KLHL31	NM_001003760	kelch-like 31 (Drosophila)
RUNDC3B	NM_001134405	RUN domain containing 3B
SMG5	NM_015327	smg-5 homolog, nonsense mediated mRNA decay factor (C. elegans)
ATXN1	NM_000332	ataxin 1
NMT1	NM_021079	N-myristoyltransferase 1
CBX2	NM_005189	chromobox homolog 2
ZFP36	NM_003407	zinc finger protein 36, C3H type, homolog (mouse)
ANKRD52	NM_173595	ankyrin repeat domain 52
GK5	NM_001039547	glycerol kinase 5 (putative)
HTR2C	NM_000868	5-hydroxytryptamine (serotonin) receptor 2C
NR4A3	NM_006981	nuclear receptor subfamily 4, group A, member 3
PRKAA2	NM_006252	protein kinase, AMP-activated, alpha 2 catalytic subunit
ATG7	NM_001136031	ATG7 autophagy related 7 homolog (S. cerevisiae)
SLC12A6	NM_001042494	solute carrier family 12 (potassium/chloride transporters), member 6
EDC3	NM_001142443	enhancer of mRNA decapping 3 homolog (S. cerevisiae)
ESRRG	NM_001134285	estrogen-related receptor gamma
SUN2	NM_001199579	Sad1 and UNC84 domain containing 2
TNS1	NM_022648	tensin 1
HIF1AN	NM_017902	hypoxia inducible factor 1, alpha subunit inhibitor
EIF2C1	NM_012199	eukaryotic translation initiation factor 2C, 1
RALGPS2	NM_152663	Ral GEF with PH domain and SH3 binding motif 2
MED12L	NM_053002	mediator complex subunit 12-like
LMTK2	NM_014916	lemur tyrosine kinase 2
NF1	NM_000267	neurofibromin 1
WIPF1	NM_001077269	WAS/WASL interacting protein family, member 1
SFXN5	NM_144579	sideroflexin 5
NAP1L1	NM_004537	nucleosome assembly protein 1-like 1
VPS53	NM_001128159	vacuolar protein sorting 53 homolog (S. cerevisiae)
RERE	NM_001042681	arginine-glutamic acid dipeptide (RE) repeats
AP3M1	NM_012095	adaptor-related protein complex 3, mu 1 subunit
FAM167A	NM_053279	family with sequence similarity 167, member A
DPY19L3	NM_001172774	dpy-19-like 3 (C. elegans)
FAM120C	NM_017848	family with sequence similarity 120C
TMEM47	NM_031442	transmembrane protein 47
DCUN1D1	NM_020640	DCN1, defective in cullin neddylation 1, domain containing 1 (S. cerevisiae)
MLL	NM_001197104	myeloid/lymphoid or mixed-lineage leukemia (trithorax homolog, Drosophila)
PAPPA	NM_002581	pregnancy-associated plasma protein A, pappalysin 1
SLC23A2	NM_005116	solute carrier family 23 (nucleobase transporters), member 2
EYA3	NM_001990	eyes absent homolog 3 (Drosophila)
ABHD13	NM_032859	abhydrolase domain containing 13
CDS2	NM_003818	CDP-diacylglycerol synthase (phosphatidate cytidylyltransferase) 2
RIMBP2	NM_015347	RIMS binding protein 2
PPM1H	NM_020700	protein phosphatase, Mg2+/Mn2+ dependent, 1H
ZFP3	NM_153018	zinc finger protein 3 homolog (mouse)
TSPAN14	NM_001128309	tetraspanin 14
PRIMA1	NM_178013	proline rich membrane anchor 1
MAP3K2	NM_006609	mitogen-activated protein kinase kinase kinase 2
PAX6	NM_000280	paired box 6
ZDHHC2	NM_016353	zinc finger, DHHC-type containing 2
GIT1	NM_001085454	G protein-coupled receptor kinase interacting ArfGAP 1
MIER2	NM_017550	mesoderm induction early response 1, family member 2
BHLHE41	NM_030762	basic helix-loop-helix family, member e41
MCTP2	NM_001159643	multiple C2 domains, transmembrane 2
UNKL	NM_001193388	unkempt homolog (Drosophila)-like
SPIRE1	NM_001128626	spire homolog 1 (Drosophila)
SIK2	NM_015191	salt-inducible kinase 2
PPP1R9B	NM_032595	protein phosphatase 1, regulatory (inhibitor) subunit 9B
DCLRE1B	NM_022836	DNA cross-link repair 1B
KPNA1	NM_002264	karyopherin alpha 1 (importin alpha 5)
FBXO33	NM_203301	F-box protein 33
GNAI3	NM_006496	guanine nucleotide binding protein (G protein), alpha inhibiting activity polypeptide 3
DHCR24	NM_014762	24-dehydrocholesterol reductase
FNBP1L	NM_001024948	formin binding protein 1-like
PLEKHM1	NM_014798	pleckstrin homology domain containing, family M (with RUN domain) member 1
VANGL2	NM_020335	vang-like 2 (van gogh, Drosophila)
NAGPA	NM_016256	N-acetylglucosamine-1-phosphodiester alpha-N-acetylglucosaminidase
C1GALT1	NM_020156	core 1 synthase, glycoprotein-N-acetylgalactosamine 3-beta-galactosyltransferase, 1
CAMTA1	NM_015215	calmodulin binding transcription activator 1
QSER1	NM_001076786	glutamine and serine rich 1
NAA50	NM_025146	N(alpha)-acetyltransferase 50, NatE catalytic subunit
BTBD9	NM_001099272	BTB (POZ) domain containing 9
AKAP13	NM_006738	A kinase (PRKA) anchor protein 13
USH2A	NM_206933	Usher syndrome 2A (autosomal recessive, mild)
C5orf64	NM_173667	chromosome 5 open reading frame 64
EFNA5	NM_001962	ephrin-A5
TET2	NM_017628	tet oncogene family member 2
TEAD1	NM_021961	TEA domain family member 1 (SV40 transcriptional enhancer factor)
ACVR2B	NM_001106	activin A receptor, type IIB
EML6	NM_001039753	echinoderm microtubule associated protein like 6
ACVR1B	NM_004302	activin A receptor, type IB
FBXO41	NM_001080410	F-box protein 41
SLC39A13	NM_001128225	solute carrier family 39 (zinc transporter), member 13
SLC7A8	NM_012244	solute carrier family 7 (amino acid transporter light chain, L system), member 8
UBE2K	NM_001111112	ubiquitin-conjugating enzyme E2K
UCK2	NM_012474	uridine-cytidine kinase 2
PHF15	NM_015288	PHD finger protein 15
SLC22A23	NM_015482	solute carrier family 22, member 23
PRDM16	NM_022114	PR domain containing 16
MTDH	NM_178812	metadherin
KLHL18	NM_025010	kelch-like 18 (Drosophila)
C17orf39	NM_024052	chromosome 17 open reading frame 39
ERO1LB	NM_019891	ERO1-like beta (S. cerevisiae)
DPYSL5	NM_020134	dihydropyrimidinase-like 5
SSH2	NM_033389	slingshot homolog 2 (Drosophila)
ZNF532	NM_018181	zinc finger protein 532
TMEM86A	NM_153347	transmembrane protein 86A
C1orf198	NM_001136494	chromosome 1 open reading frame 198
C6orf106	NM_022758	chromosome 6 open reading frame 106
LUZP1	NM_001142546	leucine zipper protein 1
SHISA9	NM_001145204	shisa homolog 9 (Xenopus laevis)
IGF2BP1	NM_001160423	insulin-like growth factor 2 mRNA binding protein 1
TTYH3	NM_025250	tweety homolog 3 (Drosophila)
PODXL	NM_001018111	podocalyxin-like
SLC6A6	NM_001134367	solute carrier family 6 (neurotransmitter transporter, taurine), member 6
ERBB4	NM_001042599	v-erb-a erythroblastic leukemia viral oncogene homolog 4 (avian)
ATG16L1	NM_001190266	ATG16 autophagy related 16-like 1 (S. cerevisiae)
CCND2	NM_001759	cyclin D2
TMEM127	NM_001193304	transmembrane protein 127
DNAL1	NM_001201366	dynein, axonemal, light chain 1
PCGF5	NM_032373	polycomb group ring finger 5
SLC22A3	NM_021977	solute carrier family 22 (extraneuronal monoamine transporter), member 3
MCTS1	NM_001137554	malignant T cell amplified sequence 1
KLHDC10	NM_014997	kelch domain containing 10
PEG3	NM_001146184	paternally expressed 3
TNRC6B	NM_001024843	trinucleotide repeat containing 6B
CACNB2	NM_000724	calcium channel, voltage-dependent, beta 2 subunit
NLGN4Y	NM_001206850	neuroligin 4, Y-linked
NLGN4X	NM_020742	neuroligin 4, X-linked
JHDM1D	NM_030647	jumonji C domain containing histone demethylase 1 homolog D (S. cerevisiae)
STK35	NM_080836	serine/threonine kinase 35
RAB39	NM_017516	RAB39, member RAS oncogene family
RRAGA	NM_006570	Ras-related GTP binding A
Bioinformatics and Research Computing	TargetScan Release 6.2	Whitehead Institute for Biomedical Research
© 2006-2012 White

## Sheet: bta-mir-183
Human ortholog of target gene	Representative transcript	Gene name
PFN2	NM_002628	profilin 2
C16orf72	NM_014117	chromosome 16 open reading frame 72
FRMD6	NM_001042481	FERM domain containing 6
MAL2	NM_052886	mal, T-cell differentiation protein 2 (gene/pseudogene)
NEFL	NM_006158	neurofilament, light polypeptide
KCNK10	NM_021161	potassium channel, subfamily K, member 10
PTPN4	NM_002830	protein tyrosine phosphatase, non-receptor type 4 (megakaryocyte)
PKD2	NM_000297	polycystic kidney disease 2 (autosomal dominant)
CTDSPL	NM_001008392	CTD (carboxy-terminal domain, RNA polymerase II, polypeptide A) small phosphatase-like
PSEN2	NM_000447	presenilin 2 (Alzheimer disease 4)
IPPK	NM_022755	inositol 1,3,4,5,6-pentakisphosphate 2-kinase
ABCB10	NM_012089	ATP-binding cassette, sub-family B (MDR/TAP), member 10
KIAA0284	NM_001112726	KIAA0284
AGPAT5	NM_018361	1-acylglycerol-3-phosphate O-acyltransferase 5 (lysophosphatidic acid acyltransferase, epsilon)
DUSP10	NM_007207	dual specificity phosphatase 10
ZNF770	NM_014106	zinc finger protein 770
LRP6	NM_002336	low density lipoprotein receptor-related protein 6
NRG1	NM_001159995	neuregulin 1
TCF7L2	NM_001146274	transcription factor 7-like 2 (T-cell specific, HMG-box)
CPM	NM_001005502	carboxypeptidase M
UBXN2B	NM_001077619	UBX domain protein 2B
RALA	NM_005402	v-ral simian leukemia viral oncogene homolog A (ras related)
FAM175B	NM_032182	family with sequence similarity 175, member B
PPP2CA	NM_002715	protein phosphatase 2, catalytic subunit, alpha isozyme
RCN2	NM_002902	reticulocalbin 2, EF-hand calcium binding domain
RHPN2	NM_033103	rhophilin, Rho GTPase binding protein 2
NPAS3	NM_001164749	neuronal PAS domain protein 3
IRF1	NM_002198	interferon regulatory factor 1
SCYL3	NM_020423	SCY1-like 3 (S. cerevisiae)
NTN4	NM_021229	netrin 4
TCF12	NM_003205	transcription factor 12
KIF2A	NM_001098511	kinesin heavy chain member 2A
C11orf63	NM_024806	chromosome 11 open reading frame 63
SLAIN1	NM_001040153	SLAIN motif family, member 1
L3MBTL3	NM_001007102	l(3)mbt-like 3 (Drosophila)
BTG1	NM_001731	B-cell translocation gene 1, anti-proliferative
EZR	NM_001111077	ezrin
MACROD2	NM_001033087	MACRO domain containing 2
GNG5	NM_005274	guanine nucleotide binding protein (G protein), gamma 5
TMEM184C	NM_018241	transmembrane protein 184C
PPP2CB	NM_001009552	protein phosphatase 2, catalytic subunit, beta isozyme
STYX	NM_001130701	serine/threonine/tyrosine interacting protein
C11orf75	NM_020179	chromosome 11 open reading frame 75
FCHO2	NM_001146032	FCH domain only 2
EEF2	NM_001961	eukaryotic translation elongation factor 2
IDH2	NM_002168	isocitrate dehydrogenase 2 (NADP+), mitochondrial
REV1	NM_001037872	REV1 homolog (S. cerevisiae)
CELF1	NM_001172640	CUGBP, Elav-like family member 1
ATP2B4	NM_001001396	ATPase, Ca++ transporting, plasma membrane 4
SOCS6	NM_004232	suppressor of cytokine signaling 6
DLGAP2	NM_004745	discs, large (Drosophila) homolog-associated protein 2
PHF15	NM_015288	PHD finger protein 15
GCLM	NM_002061	glutamate-cysteine ligase, modifier subunit
THSD7A	NM_015204	thrombospondin, type I, domain containing 7A
PPP2R5C	NM_001161725	protein phosphatase 2, regulatory subunit B', gamma
TMPO	NM_001032283	thymopoietin
EXOC8	NM_175876	exocyst complex component 8
RBMS1	NM_002897	RNA binding motif, single stranded interacting protein 1
MRC2	NM_006039	mannose receptor, C type 2
TTC7B	NM_001010854	tetratricopeptide repeat domain 7B
ATP2C1	NM_001199179	ATPase, Ca++ transporting, type 2C, member 1
ROBO2	NM_001128929	roundabout, axon guidance receptor, homolog 2 (Drosophila)
ARHGAP21	NM_020824	Rho GTPase activating protein 21
MBNL1	NM_021038	muscleblind-like (Drosophila)
KCNK2	NM_001017424	potassium channel, subfamily K, member 2
MORC3	NM_015358	MORC family CW-type zinc finger 3
IRS1	NM_005544	insulin receptor substrate 1
NKTR	NM_005385	natural killer-tumor recognition sequence
RAB8B	NM_016530	RAB8B, member RAS oncogene family
UNC13B	NM_006377	unc-13 homolog B (C. elegans)
PLEKHA5	NM_019012	pleckstrin homology domain containing, family A member 5
MAP7D2	NM_001168465	MAP7 domain containing 2
FLRT3	NM_013281	fibronectin leucine rich transmembrane protein 3
C2orf44	NM_001142319	chromosome 2 open reading frame 44
C5orf41	NM_153607	chromosome 5 open reading frame 41
ABHD13	NM_032859	abhydrolase domain containing 13
SERP1	NM_014445	stress-associated endoplasmic reticulum protein 1
LHFPL2	NM_005779	lipoma HMGIC fusion partner-like 2
VSX2	NM_182894	visual system homeobox 2
SRSF2	NM_001195427	serine/arginine-rich splicing factor 2
PPP2R2A	NM_001177591	protein phosphatase 2, regulatory subunit B, alpha
BVES	NM_001199563	blood vessel epicardial substance
STC1	NM_003155	stanniocalcin 1
ABAT	NM_000663	4-aminobutyrate aminotransferase
PLAGL2	NM_002657	pleiomorphic adenoma gene-like 2
SPRY2	NM_005842	sprouty homolog 2 (Drosophila)
HN1	NM_001002032	hematological and neurological expressed 1
PHF3	NM_015153	PHD finger protein 3
ANKRD13C	NM_030816	ankyrin repeat domain 13C
SLC44A1	NM_080546	solute carrier family 44, member 1
ZMYM2	NM_001190964	zinc finger, MYM-type 2
ARHGAP18	NM_033515	Rho GTPase activating protein 18
TMSB4X	NM_021109	thymosin beta 4, X-linked
CELF6	NM_001172684	CUGBP, Elav-like family member 6
EIF2C2	NM_001164623	eukaryotic translation initiation factor 2C, 2
YPEL5	NM_001127399	yippee-like 5 (Drosophila)
ANKRD50	NM_001167882	ankyrin repeat domain 50
PTPDC1	NM_152422	protein tyrosine phosphatase domain containing 1
SREK1IP1	NM_173829	SREK1-interacting protein 1
ICA1	NM_001136020	islet cell autoantigen 1, 69kDa
TMEM150A	NM_001031738	transmembrane protein 150A
SERBP1	NM_001018067	SERPINE1 mRNA binding protein 1
MYO5B	NM_001080467	myosin VB
OSBPL8	NM_001003712	oxysterol binding protein-like 8
ABI2	NM_005759	abl-interactor 2
VPS37C	NM_017966	vacuolar protein sorting 37 homolog C (S. cerevisiae)
CDK5R1	NM_003885	cyclin-dependent kinase 5, regulatory subunit 1 (p35)
ZFPM2	NM_012082	zinc finger protein, multitype 2
FHDC1	NM_033393	FH2 domain containing 1
SESN1	NM_001199933	sestrin 1
MAPK8IP1	NM_005456	mitogen-activated protein kinase 8 interacting protein 1
C6orf162	NM_001042493	chromosome 6 open reading frame 162
FOXP1	NM_032682	forkhead box P1
ARPP19	NM_006628	cAMP-regulated phosphoprotein, 19kDa
EEA1	NM_003566	early endosome antigen 1
CACNA1E	NM_000721	calcium channel, voltage-dependent, R type, alpha 1E subunit
ZFYVE26	NM_015346	zinc finger, FYVE domain containing 26
QKI	NM_006775	quaking homolog, KH domain RNA binding (mouse)
ANKMY2	NM_020319	ankyrin repeat and MYND domain containing 2
NUFIP2	NM_020772	nuclear fragile X mental retardation protein interacting protein 2
TMSB4Y	NM_004202	thymosin beta 4, Y-linked
AUTS2	NM_015570	autism susceptibility candidate 2
RNF157	NM_052916	ring finger protein 157
RORC	NM_001001523	RAR-related orphan receptor C
TPM1	NM_001018004	tropomyosin 1 (alpha)
EPHA4	NM_004438	EPH receptor A4
ZFAND5	NM_001102420	zinc finger, AN1-type domain 5
RPS6KA3	NM_004586	ribosomal protein S6 kinase, 90kDa, polypeptide 3
SLC35A1	NM_001168398	solute carrier family 35 (CMP-sialic acid transporter), member A1
ARHGEF37	NM_001001669	Rho guanine nucleotide exchange factor (GEF) 37
MYO1B	NM_001130158	myosin IB
PDCD4	NM_001199492	programmed cell death 4 (neoplastic transformation inhibitor)
ARHGAP26	NM_001135608	Rho GTPase activating protein 26
SVEP1	NM_153366	sushi, von Willebrand factor type A, EGF and pentraxin domain containing 1
L2HGDH	NM_024884	L-2-hydroxyglutarate dehydrogenase
DGCR2	NM_001173533	DiGeorge syndrome critical region gene 2
BRMS1L	NM_032352	breast cancer metastasis-suppressor 1-like
SRSF11	NM_001190987	serine/arginine-rich splicing factor 11
MTMR6	NM_004685	myotubularin related protein 6
CNOT6L	NM_144571	CCR4-NOT transcription complex, subunit 6-like
RNF138	NM_001191324	ring finger protein 138
GNG12	NM_018841	guanine nucleotide binding protein (G protein), gamma 12
KCNJ14	NM_013348	potassium inwardly-rectifying channel, subfamily J, member 14
KIAA0368	NM_001080398	KIAA0368
GNAQ	NM_002072	guanine nucleotide binding protein (G protein), q polypeptide
PDGFD	NM_025208	platelet derived growth factor D
PODXL	NM_001018111	podocalyxin-like
ABCA1	NM_005502	ATP-binding cassette, sub-family A (ABC1), member 1
PRKCI	NM_002740	protein kinase C, iota
PSMA5	NM_001199772	proteasome (prosome, macropain) subunit, alpha type, 5
RNF2	NM_007212	ring finger protein 2
PKP4	NM_001005476	plakophilin 4
ZDHHC6	NM_022494	zinc finger, DHHC-type containing 6
RHOBTB1	NM_001242359	Rho-related BTB domain containing 1
PAM	NM_000919	peptidylglycine alpha-amidating monooxygenase
TAB3	NM_152787	TGF-beta activated kinase 1/MAP3K7 binding protein 3
ZNF292	NM_015021	zinc finger protein 292
BNC2	NM_017637	basonuclin 2
AFF4	NM_014423	AF4/FMR2 family, member 4
GMFB	NM_004124	glia maturation factor, beta
ICK	NM_014920	intestinal cell (MAK-like) kinase
AKAP12	NM_005100	A kinase (PRKA) anchor protein 12
FAM164A	NM_016010	family with sequence similarity 164, member A
CALN1	NM_001017440	calneuron 1
PCGF5	NM_032373	polycomb group ring finger 5
SLITRK3	NM_014926	SLIT and NTRK-like family, member 3
MED12L	NM_053002	mediator complex subunit 12-like
AP3M1	NM_012095	adaptor-related protein complex 3, mu 1 subunit
NCOR1	NM_001190440	nuclear receptor corepressor 1
CCDC43	NM_001099225	coiled-coil domain containing 43
TET1	NM_030625	tet oncogene 1
KLHL3	NM_017415	kelch-like 3 (Drosophila)
ITGB1	NM_002211	integrin, beta 1 (fibronectin receptor, beta polypeptide, antigen CD29 includes MDF2, MSK12)
SMAD4	NM_005359	SMAD family member 4
MEF2C	NM_001131005	myocyte enhancer factor 2C
KIAA0182	NM_001134473	KIAA0182
RIMBP2	NM_015347	RIMS binding protein 2
SPCS2	NM_014752	signal peptidase complex subunit 2 homolog (S. cerevisiae)
LMO3	NM_001001395	LIM domain only 3 (rhombotin-like 2)
TAOK1	NM_020791	TAO kinase 1
AJAP1	NM_018836	adherens junctions associated protein 1
THSD7B	NM_001080427	thrombospondin, type I, domain containing 7B
EI24	NM_001007277	etoposide induced 2.4 mRNA
LPPR2	NM_001170635	lipid phosphate phosphatase-related protein type 2
C11orf57	NM_001082969	chromosome 11 open reading frame 57
CTDSP1	NM_001206878	CTD (carboxy-terminal domain, RNA polymerase II, polypeptide A) small phosphatase 1
SHOX2	NM_001163678	short stature homeobox 2
STXBP4	NM_178509	syntaxin binding protein 4
GPAM	NM_020918	glycerol-3-phosphate acyltransferase, mitochondrial
TMED7	NM_181836	transmembrane emp24 protein transport domain containing 7
MAP4K5	NM_006575	mitogen-activated protein kinase kinase kinase kinase 5
ERBB2IP	NM_001006600	erbb2 interacting protein
PCTP	NM_001102402	phosphatidylcholine transfer protein
FOXO1	NM_002015	forkhead box O1
KLHL28	NM_017658	kelch-like 28 (Drosophila)
YOD1	NM_018566	YOD1 OTU deubiquinating enzyme 1 homolog (S. cerevisiae)
FNDC3B	NM_001135095	fibronectin type III domain containing 3B
SAP30L	NM_001131062	SAP30-like
RAD50	NM_005732	RAD50 homolog (S. cerevisiae)
NR4A2	NM_006186	nuclear receptor subfamily 4, group A, member 2
CLIC4	NM_013943	chloride intracellular channel 4
STK38L	NM_015000	serine/threonine kinase 38 like
SGCB	NM_000232	sarcoglycan, beta (43kDa dystrophin-associated glycoprotein)
ATL2	NM_001135673	atlastin GTPase 2
GPCPD1	NM_019593	glycerophosphocholine phosphodiesterase GDE1 homolog (S. cerevisiae)
LTN1	NM_015565	listerin E3 ubiquitin protein ligase 1
HS3ST1	NM_005114	heparan sulfate (glucosamine) 3-O-sulfotransferase 1
TCEANC2	NM_153035	transcription elongation factor A (SII) N-terminal and central domain containing 2
MBNL3	NM_001170701	muscleblind-like 3 (Drosophila)
VPS37A	NM_001145152	vacuolar protein sorting 37 homolog A (S. cerevisiae)
C8B	NM_000066	complement component 8, beta polypeptide
SLITRK1	NM_052910	SLIT and NTRK-like family, member 1
TCF4	NM_001083962	transcription factor 4
SIK3	NM_025164	SIK family kinase 3
ENY2	NM_001193557	enhancer of yellow 2 homolog (Drosophila)
ACVR2B	NM_001106	activin A receptor, type IIB
CHD2	NM_001271	chromodomain helicase DNA binding protein 2
GPR3	NM_005281	G protein-coupled receptor 3
SMPD3	NM_018667	sphingomyelin phosphodiesterase 3, neutral membrane (neutral sphingomyelinase II)
ACER3	NM_018367	alkaline ceramidase 3
ZDHHC9	NM_001008222	zinc finger, DHHC-type containing 9
SNX13	NM_015132	sorting nexin 13
MUC15	NM_001135091	mucin 15, cell surface associated
MAP3K4	NM_005922	mitogen-activated protein kinase kinase kinase 4
RORA	NM_002943	RAR-related orphan receptor A
KANK1	NM_015158	KN motif and ankyrin repeat domains 1
ARID4B	NM_001206794	AT rich interactive domain 4B (RBP1-like)
TNRC6B	NM_001024843	trinucleotide repeat containing 6B
HLF	NM_002126	hepatic leukemia factor
BCL11B	NM_022898	B-cell CLL/lymphoma 11B (zinc finger protein)
ZEB2	NM_001171653	zinc finger E-box binding homeobox 2
SAFB	NM_001201338	scaffold attachment factor B
OCLN	NM_001205254	occludin
SNX1	NM_003099	sorting nexin 1
CELF2	NM_001025076	CUGBP, Elav-like family member 2
ZEB1	NM_001128128	zinc finger E-box binding homeobox 1
TPM3	NM_001043351	tropomyosin 3
EVI5	NM_005665	ecotropic viral integration site 5
KIAA0101	NM_001029989	KIAA0101
SPRED1	NM_152594	sprouty-related, EVH1 domain containing 1
PTDSS1	NM_014754	phosphatidylserine synthase 1
SIN3A	NM_001145357	SIN3 homolog A, transcription regulator (yeast)
KHDRBS2	NM_152688	KH domain containing, RNA binding, signal transduction associated 2
RAB21	NM_014999	RAB21, member RAS oncogene family
NRP2	NM_003872	neuropilin 2
MXD4	NM_006454	MAX dimerization protein 4
VANGL1	NM_001172411	vang-like 1 (van gogh, Drosophila)
DCX	NM_000555	doublecortin
2007-09-01	NM_001011553	septin 7
ATP13A3	NM_024524	ATPase type 13A3
POGLUT1	NM_152305	protein O-glucosyltransferase 1
CERS6	NM_203463	ceramide synthase 6
HECW2	NM_020760	HECT, C2 and WW domain containing E3 ubiquitin protein ligase 2
ENAH	NM_001008493	enabled homolog (Drosophila)
PANK3	NM_024594	pantothenate kinase 3
DAGLA	NM_006133	diacylglycerol lipase, alpha
ERP44	NM_015051	endoplasmic reticulum protein 44
SIDT2	NM_001040455	SID1 transmembrane family, member 2
MTDH	NM_178812	metadherin
PALM2	NM_001037293	paralemmin 2
MKL2	NM_014048	MKL/myocardin-like 2
MED13	NM_005121	mediator complex subunit 13
NR3C1	NM_000176	nuclear receptor subfamily 3, group C, member 1 (glucocorticoid receptor)
DTNA	NM_001198939	dystrobrevin, alpha
PTCH1	NM_000264	patched 1
SYT1	NM_001135805	synaptotagmin I
GPR173	NM_018969	G protein-coupled receptor 173
EML4	NM_001145076	echinoderm microtubule associated protein like 4
N4BP2	NM_018177	NEDD4 binding protein 2
ITGB8	NM_002214	integrin, beta 8
SLC8A2	NM_015063	solute carrier family 8 (sodium/calcium exchanger), member 2
UNC5D	NM_080872	unc-5 homolog D (C. elegans)
KIAA1324L	NM_001142749	KIAA1324-like
SOBP	NM_018013	sine oculis binding protein homolog (Drosophila)
PPM1E	NM_014906	protein phosphatase, Mg2+/Mn2+ dependent, 1E
MRVI1	NM_001098579	murine retrovirus integration site 1 homolog
ZNF148	NM_021964	zinc finger protein 148
INSIG1	NM_005542	insulin induced gene 1
ZIC3	NM_003413	Zic family member 3
LPHN1	NM_001008701	latrophilin 1
SCN2A	NM_001040142	sodium channel, voltage-gated, type II, alpha subunit
PGRMC2	NM_006320	progesterone receptor membrane component 2
PLAG1	NM_001114634	pleiomorphic adenoma gene 1
ATRN	NM_139321	attractin
BACH2	NM_001170794	BTB and CNC homology 1, basic leucine zipper transcription factor 2
CYYR1	NM_052954	cysteine/tyrosine-rich 1
ZNF592	NM_014630	zinc finger protein 592
FOXN2	NM_002158	forkhead box N2
NKX2-3	NM_145285	NK2 homeobox 3
MARK2	NM_001039469	MAP/microtubule affinity-regulating kinase 2
CCND2	NM_001759	cyclin D2
NFE2L1	NM_003204	nuclear factor (erythroid-derived 2)-like 1
CNOT6	NM_015455	CCR4-NOT transcription complex, subunit 6
PHF6	NM_001015877	PHD finger protein 6
KIAA2018	NM_001009899	KIAA2018
PKNOX2	NM_022062	PBX/knotted 1 homeobox 2
PDE4D	NM_001104631	phosphodiesterase 4D, cAMP-specific
MAP3K2	NM_006609	mitogen-activated protein kinase kinase kinase 2
UBE2H	NM_001202498	ubiquitin-conjugating enzyme E2H
SAMD4A	NM_001161576	sterile alpha motif domain containing 4A
TRIM2	NM_001130067	tripartite motif containing 2
CPEB1	NM_001079533	cytoplasmic polyadenylation element binding protein 1
CPEB2	NM_001177381	cytoplasmic polyadenylation element binding protein 2
TMEM200B	NM_001003682	transmembrane protein 200B
CNBP	NM_001127192	CCHC-type zinc finger, nucleic acid binding protein
BMI1	NM_005180	BMI1 polycomb ring finger oncogene
COMMD3-BMI1	NM_001204062	COMMD3-BMI1 readthrough
FIGNL2	NM_001013690	fidgetin-like 2
NRXN3	NM_001105250	neurexin 3
GALNT6	NM_007210	UDP-N-acetyl-alpha-D-galactosamine:polypeptide N-acetylgalactosaminyltransferase 6 (GalNAc-T6)
NCS1	NM_001128826	neuronal calcium sensor 1
USP2	NM_004205	ubiquitin specific peptidase 2
PIM1	NM_002648	pim-1 oncogene
SPTBN1	NM_178313	spectrin, beta, non-erythrocytic 1
RHOB	NM_004040	ras homolog gene family, member B
NCK2	NM_001004720	NCK adaptor protein 2
SLC1A2	NM_001195728	solute carrier family 1 (glial high affinity glutamate transporter), member 2
PCDHGC3	NM_002588	protocadherin gamma subfamily C, 3
PCDHGB4	NM_003736	protocadherin gamma subfamily B, 4
PCDHGA8	NM_032088	protocadherin gamma subfamily A, 8
PCDHGA12	NM_003735	protocadherin gamma subfamily A, 12
PCDHGC5	NM_018929	protocadherin gamma subfamily C, 5
PCDHGC4	NM_018928	protocadherin gamma subfamily C, 4
PCDHGB6	NM_018926	protocadherin gamma subfamily B, 6
PCDHGB5	NM_018925	protocadherin gamma subfamily B, 5
PCDHGB3	NM_018924	protocadherin gamma subfamily B, 3
PCDHGB2	NM_018923	protocadherin gamma subfamily B, 2
PCDHGB1	NM_018922	protocadherin gamma subfamily B, 1
PCDHGA11	NM_018914	protocadherin gamma subfamily A, 11
PCDHGA10	NM_018913	protocadherin gamma subfamily A, 10
PCDHGA9	NM_018921	protocadherin gamma subfamily A, 9
PCDHGA7	NM_018920	protocadherin gamma subfamily A, 7
PCDHGA6	NM_018919	protocadherin gamma subfamily A, 6
PCDHGA5	NM_018918	protocadherin gamma subfamily A, 5
PCDHGA4	NM_018917	protocadherin gamma subfamily A, 4
PCDHGA3	NM_018916	protocadherin gamma subfamily A, 3
PCDHGA2	NM_018915	protocadherin gamma subfamily A, 2
PCDHGA1	NM_018912	protocadherin gamma subfamily A, 1
PCDHGB7	NM_018927	protocadherin gamma subfamily B, 7
TET3	NM_144993	tet oncogene family member 3
GNB1	NM_002074	guanine nucleotide binding protein (G protein), beta polypeptide 1
SLC6A6	NM_001134367	solute carrier family 6 (neurotransmitter transporter, taurine), member 6
SPRY3	NM_005840	sprouty homolog 3 (Drosophila)
DUSP4	NM_001394	dual specificity phosphatase 4
SLC25A36	NM_001104647	solute carrier family 25, member 36
CELSR3	NM_001407	cadherin, EGF LAG seven-pass G-type receptor 3 (flamingo homolog, Drosophila)
CSNK1G1	NM_022048	casein kinase 1, gamma 1
ZHX3	NM_015035	zinc fingers and homeoboxes 3
SP2	NM_003110	Sp2 transcription factor
KCTD15	NM_001129994	potassium channel tetramerisation domain containing 15
AAK1	NM_014911	AP2 associated kinase 1
TEAD1	NM_021961	TEA domain family member 1 (SV40 transcriptional enhancer factor)
SPOPL	NM_001001664	speckle-type POZ protein-like
CAMK2D	NM_001221	calcium/calmodulin-dependent protein kinase II delta
NCKAP5L	NM_001037806	NCK-associated protein 5-like
CUX1	NM_001202543	cut-like homeobox 1
PRKCA	NM_002737	protein kinase C, alpha
GATAD2B	NM_020699	GATA zinc finger domain containing 2B
MED1	NM_004774	mediator complex subunit 1
INO80D	NM_017759	INO80 complex subunit D
SH3BGRL2	NM_031469	SH3 domain binding glutamic acid-rich protein like 2
IGFBP5	NM_000599	insulin-like growth factor binding protein 5
MDM4	NM_001204171	Mdm4 p53 binding protein homolog (mouse)
PLCXD3	NM_001005473	phosphatidylinositol-specific phospholipase C, X domain containing 3
CFL2	NM_021914	cofilin 2 (muscle)
EREG	NM_001432	epiregulin

## Sheet: bta-mir-338
Human ortholog of target gene	Representative transcript	Gene name
MTUS1	NM_001001924	microtubule associated tumor suppressor 1
PANK1	NM_138316	pantothenate kinase 1
LARP4	NM_001170803	La ribonucleoprotein domain family, member 4
CALD1	NM_004342	caldesmon 1
NRP1	NM_003873	neuropilin 1
ZNF238	NM_006352	zinc finger protein 238
SEC61A2	NM_001142628	Sec61 alpha 2 subunit (S. cerevisiae)
FKBP1A	NM_000801	FK506 binding protein 1A, 12kDa
HSPC159	NM_014181	galectin-related protein
GGCX	NM_000821	gamma-glutamyl carboxylase
PPP1R1A	NM_006741	protein phosphatase 1, regulatory (inhibitor) subunit 1A
SREK1IP1	NM_173829	SREK1-interacting protein 1
ZBTB43	NM_001135776	zinc finger and BTB domain containing 43
MYT1L	NM_015025	myelin transcription factor 1-like
DGKB	NM_004080	diacylglycerol kinase, beta 90kDa
SYN2	NM_003178	synapsin II
CCDC126	NM_138771	coiled-coil domain containing 126
CPEB3	NM_001178137	cytoplasmic polyadenylation element binding protein 3
SMAD4	NM_005359	SMAD family member 4
POLR3A	NM_007055	polymerase (RNA) III (DNA directed) polypeptide A, 155kDa
MSL2	NM_001145417	male-specific lethal 2 homolog (Drosophila)
ZBTB10	NM_001105539	zinc finger and BTB domain containing 10
CHL1	NM_006614	cell adhesion molecule with homology to L1CAM (close homolog of L1)
SLC35F5	NM_025181	solute carrier family 35, member F5
DCAF12	NM_015397	DDB1 and CUL4 associated factor 12
HSPA12A	NM_025015	heat shock 70kDa protein 12A
ETS1	NM_001143820	v-ets erythroblastosis virus E26 oncogene homolog 1 (avian)
AKAP12	NM_005100	A kinase (PRKA) anchor protein 12
KCNA4	NM_002233	potassium voltage-gated channel, shaker-related subfamily, member 4
TRIM33	NM_015906	tripartite motif containing 33
TANC2	NM_025185	tetratricopeptide repeat, ankyrin repeat and coiled-coil containing 2
WAPAL	NM_015045	wings apart-like homolog (Drosophila)
RAD51D	NM_001142571	RAD51 homolog D (S. cerevisiae)
TNRC6B	NM_001024843	trinucleotide repeat containing 6B
TIA1	NM_022037	TIA1 cytotoxic granule-associated RNA binding protein
TBC1D1	NM_015173	TBC1 (tre-2/USP6, BUB2, cdc16) domain family, member 1
TERF2	NM_005652	telomeric repeat binding factor 2
ARHGEF10L	NM_001011722	Rho guanine nucleotide exchange factor (GEF) 10-like
MBD1	NM_001204142	methyl-CpG binding domain protein 1
ZADH2	NM_175907	zinc binding alcohol dehydrogenase domain containing 2
ARMCX3	NM_016607	armadillo repeat containing, X-linked 3
MED26	NM_004831	mediator complex subunit 26
STYX	NM_001130701	serine/threonine/tyrosine interacting protein
DVL3	NM_004423	dishevelled, dsh homolog 3 (Drosophila)
LRRC59	NM_018509	leucine rich repeat containing 59
PKNOX1	NM_004571	PBX/knotted 1 homeobox 1
IDE	NM_001165946	insulin-degrading enzyme
ACER3	NM_018367	alkaline ceramidase 3
SALL1	NM_001127892	sal-like 1 (Drosophila)
LOC100130890	NM_001195131	hypothetical protein LOC100130890
ZDHHC21	NM_178566	zinc finger, DHHC-type containing 21
AZI2	NM_022461	5-azacytidine induced 2
TSPAN31	NM_005981	tetraspanin 31
C17orf75	NM_022344	chromosome 17 open reading frame 75
CACNB4	NM_000726	calcium channel, voltage-dependent, beta 4 subunit
HOXA3	NM_030661	homeobox A3
MTMR9	NM_015458	myotubularin related protein 9
NHSL1	NM_001144060	NHS-like 1
RAB14	NM_016322	RAB14, member RAS oncogene family
PLA2G3	NM_015715	phospholipase A2, group III
LPIN1	NM_145693	lipin 1
LRTOMT	NM_001145308	leucine rich transmembrane and 0-methyltransferase domain containing
ARGLU1	NM_018011	arginine and glutamate rich 1
NOVA1	NM_002515	neuro-oncological ventral antigen 1
TOMM70A	NM_014820	translocase of outer mitochondrial membrane 70 homolog A (S. cerevisiae)
SMARCC1	NM_003074	SWI/SNF related, matrix associated, actin dependent regulator of chromatin, subfamily c, member 1
NNT	NM_012343	nicotinamide nucleotide transhydrogenase
NUFIP2	NM_020772	nuclear fragile X mental retardation protein interacting protein 2
SPHK2	NM_001204158	sphingosine kinase 2
MAF	NM_001031804	v-maf musculoaponeurotic fibrosarcoma oncogene homolog (avian)
WDFY4	NM_020945	WDFY family member 4
TMEM33	NM_018126	transmembrane protein 33
TBC1D8	NM_001102426	TBC1 domain family, member 8 (with GRAM domain)
COPS2	NM_001143887	COP9 constitutive photomorphogenic homolog subunit 2 (Arabidopsis)
PELI3	NM_001098510	pellino homolog 3 (Drosophila)
USF1	NM_007122	upstream transcription factor 1
HNRNPA2B1	NM_002137	heterogeneous nuclear ribonucleoprotein A2/B1
GPR124	NM_032777	G protein-coupled receptor 124
MAFB	NM_005461	v-maf musculoaponeurotic fibrosarcoma oncogene homolog B (avian)
SNX30	NM_001012994	sorting nexin family member 30
UBFD1	NM_019116	ubiquitin family domain containing 1
ARHGEF11	NM_014784	Rho guanine nucleotide exchange factor (GEF) 11
FUT4	NM_002033	fucosyltransferase 4 (alpha (1,3) fucosyltransferase, myeloid-specific)
PLCXD3	NM_001005473	phosphatidylinositol-specific phospholipase C, X domain containing 3
FTSJ1	NM_012280	FtsJ homolog 1 (E. coli)
ZFHX4	NM_024721	zinc finger homeobox 4
SLCO3A1	NM_013272	solute carrier organic anion transporter family, member 3A1
LGI2	NM_018176	leucine-rich repeat LGI family, member 2
CBFB	NM_001755	core-binding factor, beta subunit
HEXIM1	NM_006460	hexamethylene bis-acetamide inducible 1
MECOM	NM_001105077	MDS1 and EVI1 complex locus
CT62	NM_001102658	cancer/testis antigen 62
TNN	NM_022093	tenascin N
PCBP1	NM_006196	poly(rC) binding protein 1
THSD7A	NM_015204	thrombospondin, type I, domain containing 7A
FGD1	NM_004463	FYVE, RhoGEF and PH domain containing 1
EFNA5	NM_001962	ephrin-A5
HELZ	NM_014877	helicase with zinc finger
TLR4	NM_138554	toll-like receptor 4
ESYT2	NM_020728	extended synaptotagmin-like protein 2
TAF1	NM_004606	TAF1 RNA polymerase II, TATA box binding protein (TBP)-associated factor, 250kDa
COL1A1	NM_000088	collagen, type I, alpha 1
SOX6	NM_001145811	SRY (sex determining region Y)-box 6
CHP	NM_007236	calcium binding protein P22
TSHZ2	NM_001193421	teashirt zinc finger homeobox 2
CAMTA1	NM_015215	calmodulin binding transcription activator 1
LMO3	NM_001001395	LIM domain only 3 (rhombotin-like 2)
MEF2C	NM_001131005	myocyte enhancer factor 2C
DES	NM_001927	desmin
RAPH1	NM_213589	Ras association (RalGDS/AF-6) and pleckstrin homology domains 1
SEMA6A	NM_020796	sema domain, transmembrane domain (TM), and cytoplasmic domain, (semaphorin) 6A
FGFRL1	NM_001004356	fibroblast growth factor receptor-like 1
MORF4L2	NM_001142418	mortality factor 4 like 2
TIMP2	NM_003255	TIMP metallopeptidase inhibitor 2
ZBTB5	NM_014872	zinc finger and BTB domain containing 5
ATP10D	NM_020453	ATPase, class V, type 10D
PKD2	NM_000297	polycystic kidney disease 2 (autosomal dominant)
HMOX2	NM_001127204	heme oxygenase (decycling) 2
CADM2	NM_001167674	cell adhesion molecule 2
USP7	NM_003470	ubiquitin specific peptidase 7 (herpes virus-associated)
CBL	NM_005188	Cas-Br-M (murine) ecotropic retroviral transforming sequence
SLC6A15	NM_001146335	solute carrier family 6 (neutral amino acid transporter), member 15
NFIA	NM_001134673	nuclear factor I/A
RGS6	NM_001204416	regulator of G-protein signaling 6
EN1	NM_001426	engrailed homeobox 1
TGOLN2	NM_001206840	trans-golgi network protein 2
RGS7BP	NM_001029875	regulator of G-protein signaling 7 binding protein
UBE4A	NM_001204077	ubiquitination factor E4A
PDIK1L	NM_152835	PDLIM1 interacting kinase 1 like
ARL5A	NM_001037174	ADP-ribosylation factor-like 5A
MAP6	NM_033063	microtubule-associated protein 6
SNX18	NM_001102575	sorting nexin 18
SV2A	NM_014849	synaptic vesicle glycoprotein 2A
PLN	NM_002667	phospholamban
C6orf222	NM_001010903	chromosome 6 open reading frame 222
AATK	NM_001080395	apoptosis-associated tyrosine kinase
CSDA	NM_001145426	cold shock domain protein A
ADAM17	NM_003183	ADAM metallopeptidase domain 17
FAM69A	NM_001006605	family with sequence similarity 69, member A
TPM4	NM_001145160	tropomyosin 4
LRRC7	NM_020794	leucine rich repeat containing 7
EYA3	NM_001990	eyes absent homolog 3 (Drosophila)
SERINC5	NM_001174072	serine incorporator 5
SLC30A4	NM_013309	solute carrier family 30 (zinc transporter), member 4
UPK1B	NM_006952	uroplakin 1B
SLC30A7	NM_001144884	solute carrier family 30 (zinc transporter), member 7
DUSP16	NM_030640	dual specificity phosphatase 16
TP63	NM_001114979	tumor protein p63
VAMP2	NM_014232	vesicle-associated membrane protein 2 (synaptobrevin 2)
SRSF2	NM_001195427	serine/arginine-rich splicing factor 2
ROBO2	NM_001128929	roundabout, axon guidance receptor, homolog 2 (Drosophila)
PRKCG	NM_002739	protein kinase C, gamma
IREB2	NM_004136	iron-responsive element binding protein 2
ZNF652	NM_001145365	zinc finger protein 652
PAPD5	NM_001040284	PAP associated domain containing 5
CAMK2A	NM_015981	calcium/calmodulin-dependent protein kinase II alpha
FGFR2	NM_000141	fibroblast growth factor receptor 2
FRS2	NM_001042555	fibroblast growth factor receptor substrate 2
GIPC2	NM_017655	GIPC PDZ domain containing family, member 2
IRS2	NM_003749	insulin receptor substrate 2
SGK1	NM_001143676	serum/glucocorticoid regulated kinase 1
ZFAND3	NM_021943	zinc finger, AN1-type domain 3
SYVN1	NM_032431	synovial apoptosis inhibitor 1, synoviolin
KIAA1324	NM_020775	KIAA1324
ATG9A	NM_001077198	ATG9 autophagy related 9 homolog A (S. cerevisiae)
INPP5B	NM_005540	inositol polyphosphate-5-phosphatase, 75kDa
HN1	NM_001002032	hematological and neurological expressed 1
CAV1	NM_001172895	caveolin 1, caveolae protein, 22kDa
UBE2G1	NM_003342	ubiquitin-conjugating enzyme E2G 1
UBE2Q1	NM_017582	ubiquitin-conjugating enzyme E2Q family member 1
KIAA0317	NM_001039479	KIAA0317
ADAMTS6	NM_197941	ADAM metallopeptidase with thrombospondin type 1 motif, 6
RRM1	NM_001033	ribonucleotide reductase M1
SOX4	NM_003107	SRY (sex determining region Y)-box 4
TAT	NM_000353	tyrosine aminotransferase
FBXO30	NM_032145	F-box protein 30
CNRIP1	NM_015463	cannabinoid receptor interacting protein 1
DAB2IP	NM_032552	DAB2 interacting protein
RBMS3	NM_001003792	RNA binding motif, single stranded interacting protein 3
LUC7L2	NM_016019	LUC7-like 2 (S. cerevisiae)
KRT86	NM_002284	keratin 86
SF3A3	NM_006802	splicing factor 3a, subunit 3, 60kDa
AMOTL2	NM_016201	angiomotin like 2
PPP1R3F	NM_001184745	protein phosphatase 1, regulatory (inhibitor) subunit 3F
ARHGAP32	NM_001142685	Rho GTPase activating protein 32
PIGO	NM_001201484	phosphatidylinositol glycan anchor biosynthesis, class O
RCSD1	NM_052862	RCSD domain containing 1
N4BP2L1	NM_001079691	NEDD4 binding protein 2-like 1
PPP4R1	NM_001042388	protein phosphatase 4, regulatory subunit 1
MARCH3	NM_178450	membrane-associated ring finger (C3HC4) 3
MAP1A	NM_002373	microtubule-associated protein 1A
C18orf25	NM_001008239	chromosome 18 open reading frame 25
SULT4A1	NM_014351	sulfotransferase family 4A, member 1
ATXN7L1	NM_020725	ataxin 7-like 1
ZBTB39	NM_014830	zinc finger and BTB domain containing 39
FGF7	NM_002009	fibroblast growth factor 7
MTDH	NM_178812	metadherin
PLXND1	NM_015103	plexin D1
RBBP5	NM_001193272	retinoblastoma binding protein 5
HIVEP2	NM_006734	human immunodeficiency virus type I enhancer binding protein 2
MAP3K3	NM_002401	mitogen-activated protein kinase kinase kinase 3
YRDC	NM_024640	yrdC domain containing (E. coli)
NHS	NM_001136024	Nance-Horan syndrome (congenital cataracts and dental anomalies)
NXPH3	NM_007225	neurexophilin 3
ZNF609	NM_015042	zinc finger protein 609
NOL4	NM_001198546	nucleolar protein 4
ACTR2	NM_001005386	ARP2 actin-related protein 2 homolog (yeast)
ATXN7L3B	NM_001136262	ataxin 7-like 3B
ARHGAP42	NM_152432	Rho GTPase activating protein 42
FBXW7	NM_001013415	F-box and WD repeat domain containing 7
ANKRD52	NM_173595	ankyrin repeat domain 52
LRCH4	NM_002319	leucine-rich repeats and calponin homology (CH) domain containing 4
RUNX2	NM_001015051	runt-related transcription factor 2
PCGF3	NM_006315	polycomb group ring finger 3
VAPB	NM_001195677	VAMP (vesicle-associated membrane protein)-associated protein B and C
OSBPL3	NM_015550	oxysterol binding protein-like 3
HAPLN1	NM_001884	hyaluronan and proteoglycan link protein 1
BCL2L15	NM_001010922	BCL2-like 15
ADAMTS15	NM_139055	ADAM metallopeptidase with thrombospondin type 1 motif, 15
EIF4E3	NM_001134649	eukaryotic translation initiation factor 4E family member 3
TPM3	NM_001043351	tropomyosin 3
DCUN1D3	NM_173475	DCN1, defective in cullin neddylation 1, domain containing 3 (S. cerevisiae)
PPP1CB	NM_002709	protein phosphatase 1, catalytic subunit, beta isozyme
SRGAP3	NM_001033117	SLIT-ROBO Rho GTPase activating protein 3
RNF114	NM_018683	ring finger protein 114
HIF1AN	NM_017902	hypoxia inducible factor 1, alpha subunit inhibitor
RPH3A	NM_001143854	rabphilin 3A homolog (mouse)
SP6	NM_199262	Sp6 transcription factor
CAMK2G	NM_001204492	calcium/calmodulin-dependent protein kinase II gamma
JOSD1	NM_014876	Josephin domain containing 1
PARVA	NM_018222	parvin, alpha
TMPRSS2	NM_001135099	transmembrane protease, serine 2
CALU	NM_001130674	calumenin
PAPPA	NM_002581	pregnancy-associated plasma protein A, pappalysin 1
ADAMTS18	NM_199355	ADAM metallopeptidase with thrombospondin type 1 motif, 18
FAM135B	NM_015912	family with sequence similarity 135, member B
GTPBP3	NM_001128855	GTP binding protein 3 (mitochondrial)
FAM70A	NM_001104544	family with sequence similarity 70, member A
ZDHHC18	NM_032283	zinc finger, DHHC-type containing 18
C3orf57	NM_001040100	chromosome 3 open reading frame 57
MAP3K2	NM_006609	mitogen-activated protein kinase kinase kinase 2
CDV3	NM_001134422	CDV3 homolog (mouse)
TMEM229B	NM_182526	transmembrane protein 229B
CAPN5	NM_004055	calpain 5
SH3PXD2A	NM_014631	SH3 and PX domains 2A
BBX	NM_001142568	bobby sox homolog (Drosophila)
AAK1	NM_014911	AP2 associated kinase 1
TGFBR1	NM_001130916	transforming growth factor, beta receptor 1
THSD4	NM_024817	thrombospondin, type I, domain containing 4
RLIM	NM_016120	ring finger protein, LIM domain interacting
ATXN7L3	NM_001098833	ataxin 7-like 3
CNBP	NM_001127192	CCHC-type zinc finger, nucleic acid binding protein
PPP1R16B	NM_001172735	protein phosphatase 1, regulatory (inhibitor) subunit 16B
TET3	NM_144993	tet oncogene family member 3
LDOC1L	NM_032287	leucine zipper, down-regulated in cancer 1-like
PLD3	NM_001031696	phospholipase D family, member 3
TACC1	NM_001122824	transforming, acidic coiled-coil containing protein 1
WNK1	NM_001184985	WNK lysine deficient protein kinase 1
CNOT6	NM_015455	CCR4-NOT transcription complex, subunit 6
PTPRT	NM_007050	protein tyrosine phosphatase, receptor type, T
ZBTB7B	NM_015872	zinc finger and BTB domain containing 7B
JDP2	NM_001135047	Jun dimerization protein 2
CPLX2	NM_001008220	complexin 2
MACC1	NM_182762	metastasis associated in colon cancer 1
GNG12	NM_018841	guanine nucleotide binding protein (G protein), gamma 12
WDR82	NM_025222	WD repeat domain 82
C14orf43	NM_001043318	chromosome 14 open reading frame 43
MXD1	NM_001202513	MAX dimerization protein 1
C11orf41	NM_012194	chromosome 11 open reading frame 41
RNF144A	NM_014746	ring finger protein 144A
GALNT10	NM_198321	UDP-N-acetyl-alpha-D-galactosamine:polypeptide N-acetylgalactosaminyltransferase 10 (GalNAc-T10)
SEPSECS	NM_016955	Sep (O-phosphoserine) tRNA:Sec (selenocysteine) tRNA synthase
FBXO33	NM_203301	F-box protein 33
FBXO32	NM_001242463	F-box protein 32
PGR	NM_000926	progesterone receptor
TRAF3	NM_001199427	TNF receptor-associated factor 3
MLL2	NM_003482	myeloid/lymphoid or mixed-lineage leukemia 2
CEP85	NM_022778	centrosomal protein 85kDa
TSKS	NM_021733	testis-specific serine kinase substrate
EPB41L1	NM_012156	erythrocyte membrane protein band 4.1-like 1
RUSC2	NM_001135999	RUN and SH3 domain containing 2
