# Supplementary material for: MiRNAs differentially expressed in skeletal muscle of animals with divergent estimated breeding values for beef tenderness
Source: BMC Mol Biol. 2019 Jan 3;20:1. doi: 10.1186/s12867-018-0118-3 (PMC6317189; doi:10.1186/s12867-018-0118-3)
Supplement: Supplementary file 4 — Additional file 4. List of Longissimus thoracis muscle expressed genes in Nelore. [file 12867_2018_118_MOESM4_ESM.xlsx]

## Sheet: Sheet1
Additional file 4. List of Longissimus thoracis muscle expressed genes in Nelore
Ensembl_ID	chr	start	end	gene_symbol
ENSBTAG00000001753	1	124849	179713	-
ENSBTAG00000005540	1	264298	264843	CBX3
ENSBTAG00000020035	1	351708	362907	RCAN1
ENSBTAG00000013841	1	459812	460830	-
ENSBTAG00000011528	1	463572	478996	-
ENSBTAG00000012594	1	669920	733729	MRPS6
ENSBTAG00000046118	1	709515	710143	-
ENSBTAG00000018278	1	922635	929992	-
ENSBTAG00000021997	1	944294	1188287	ITSN1
ENSBTAG00000008490	1	1189228	1222846	CRYZL1
ENSBTAG00000035175	1	1223586	1233673	DONSON
ENSBTAG00000008482	1	1233910	1264762	SON
ENSBTAG00000009188	1	1265743	1292028	GART
ENSBTAG00000009187	1	1308527	1310072	DNAJC28
ENSBTAG00000001258	1	1324544	1361378	TMEM5-B
ENSBTAG00000043399	1	1367493	1367618	SNORA2-
ENSBTAG00000012899	1	1376827	1397948	IFNGR2
ENSBTAG00000021819	1	1467704	1496151	IFNAR1
ENSBTAG00000019404	1	1563137	1591758	-
ENSBTAG00000015212	1	1593295	1627137	IFNAR2
ENSBTAG00000043993	1	2029406	2048813	C21orf62
ENSBTAG00000003064	1	2067036	2099875	PAXBP1
ENSBTAG00000003063	1	2109219	2196114	SYNJ1
ENSBTAG00000003059	1	2204895	2216515	-
ENSBTAG00000017310	1	2259115	2360138	EVA1C
ENSBTAG00000012412	1	2382873	2459950	URB1
ENSBTAG00000023718	1	2462828	2476977	MRAP
ENSBTAG00000016619	1	2490259	2502545	MIS18A
ENSBTAG00000020762	1	2781252	2919429	HUNK
ENSBTAG00000018855	1	3072635	3111486	SCAF4
ENSBTAG00000018854	1	3113949	3122613	-
ENSBTAG00000017839	1	3483533	3721930	TIAM1
ENSBTAG00000004139	1	6157625	6174155	BACH1
ENSBTAG00000007444	1	6366369	6414544	MAP3K7CL
ENSBTAG00000014233	1	6475462	6489207	-
ENSBTAG00000020122	1	6490671	6517408	USP16
ENSBTAG00000020121	1	6521212	6533387	RWDD2B
ENSBTAG00000000201	1	6545662	6603891	LTN1
ENSBTAG00000001412	1	6630182	6643906	N6AMT1
ENSBTAG00000000648	1	8811792	8861602	ADAMTS5
ENSBTAG00000000706	1	8955134	8963815	ADAMTS1
ENSBTAG00000005742	1	9242710	9250037	-
ENSBTAG00000017753	1	9607382	9921004	APP
ENSBTAG00000019043	1	10034320	10069729	GABPA
ENSBTAG00000000605	1	10069680	10076995	ATP5J
ENSBTAG00000000603	1	10083035	10165613	JAM2
ENSBTAG00000019542	1	10201965	10217710	MRPL39
ENSBTAG00000038900	1	10956251	10956659	-
ENSBTAG00000003301	1	14791090	15026555	NCAM2
ENSBTAG00000000597	1	18058709	18207251	TMPRSS15
ENSBTAG00000000588	1	18208866	18233154	CHODL
ENSBTAG00000001395	1	18719635	18748457	C21orf91
ENSBTAG00000018704	1	18909512	18928469	BTG3
ENSBTAG00000004869	1	18950612	18993431	-
ENSBTAG00000040418	1	19864723	19865715	-
ENSBTAG00000029827	1	19881347	19881431	bta-mir-125b-2
ENSBTAG00000019314	1	20664990	20798853	USP25
ENSBTAG00000047293	1	21693828	21697298	NRIP1
ENSBTAG00000002623	1	22123655	22181827	SAMSN1
ENSBTAG00000012908	1	22290120	22300252	HSPA13
ENSBTAG00000034347	1	22455500	22474290	RBM11
ENSBTAG00000038913	1	22552002	22552769	-
ENSBTAG00000046755	1	23993692	23995967	-
ENSBTAG00000010462	1	24395321	24588683	ROBO2
ENSBTAG00000009851	1	25620170	26210494	ROBO1
ENSBTAG00000008359	1	28611818	28612240	-
ENSBTAG00000036262	1	28658790	28905833	GBE1
ENSBTAG00000046383	1	30300687	30304847	-
ENSBTAG00000045974	1	32836014	32836606	-
ENSBTAG00000009219	1	33285874	33668672	CADM2
ENSBTAG00000034284	1	33853693	33854670	-
ENSBTAG00000026156	1	34683616	34707256	VGLL3
ENSBTAG00000007939	1	34970460	35004356	CHMP2B
ENSBTAG00000009128	1	35009035	35024781	POU1F1
ENSBTAG00000039151	1	35603049	35604149	HTR1F
ENSBTAG00000046959	1	35655412	35660398	-
ENSBTAG00000023675	1	35660674	35743248	-
ENSBTAG00000007970	1	35753286	35759257	C3orf38
ENSBTAG00000006811	1	36837036	37123463	EPHA3
ENSBTAG00000023652	1	37803108	37866950	PROS1
ENSBTAG00000005155	1	37875395	37952674	ARL13B
ENSBTAG00000005162	1	37915516	37930838	STX19
ENSBTAG00000015728	1	37960749	38021040	NSUN3
ENSBTAG00000034182	1	40580693	40582048	-
ENSBTAG00000044111	1	40608729	41623778	EPHA6
ENSBTAG00000010091	1	41640353	41679711	ARL6
ENSBTAG00000047147	1	41700079	41756925	-
ENSBTAG00000008346	1	41758531	41824958	-
ENSBTAG00000015546	1	41826468	41859594	RIOX2
ENSBTAG00000020996	1	42451745	42459005	CLDND1
ENSBTAG00000004124	1	42518056	42531538	CPOX
ENSBTAG00000004471	1	42678533	42742169	ST3GAL6
ENSBTAG00000014889	1	42743866	42802957	DCBLD2
ENSBTAG00000013662	1	43541936	43717619	COL8A1
ENSBTAG00000013663	1	43730028	44124279	CMSS1
ENSBTAG00000013664	1	43756830	43760080	FILIP1L
ENSBTAG00000013667	1	44127068	44151800	-
ENSBTAG00000015010	1	44199315	44254410	TBC1D23
ENSBTAG00000004833	1	44261477	44281308	NIT2
ENSBTAG00000014302	1	44294568	44331743	TOMM7-
ENSBTAG00000034442	1	44332311	44372624	LNP1
ENSBTAG00000013806	1	44647591	44712979	EFHB
ENSBTAG00000046385	1	44747456	44754528	RAB5A
ENSBTAG00000004061	1	44755394	44770677	PP2D1
ENSBTAG00000000746	1	44857815	44928998	KAT2B
ENSBTAG00000000752	1	44947709	44965530	SGO1
ENSBTAG00000004538	1	45021274	45078993	ZNF596
ENSBTAG00000004459	1	45281219	45394335	-
ENSBTAG00000016363	1	45489052	45521372	TFG
ENSBTAG00000048157	1	45522505	45642829	-
ENSBTAG00000026836	1	45667461	45822623	-
ENSBTAG00000015662	1	46088714	46161410	IMPG2
ENSBTAG00000016932	1	46162638	46317067	SENP7
ENSBTAG00000018731	1	46322718	46323776	-
ENSBTAG00000024027	1	46339132	46343357	TRMT1-C
ENSBTAG00000015069	1	46355783	46370616	PCNP
ENSBTAG00000013460	1	46382671	46412050	ZBTB11
ENSBTAG00000013461	1	46415223	46420721	RPL24
ENSBTAG00000013464	1	46431094	46452391	CEP97
ENSBTAG00000013465	1	46464509	46518744	NXPE3
ENSBTAG00000010987	1	46543385	46554479	Mail
ENSBTAG00000000088	1	50332272	50558841	ALCAM
ENSBTAG00000013057	1	50659370	50880121	CBLB
ENSBTAG00000005414	1	51022816	51023423	-
ENSBTAG00000006893	1	52548841	52841455	BBX
ENSBTAG00000003585	1	53103996	53169038	CD47
ENSBTAG00000005787	1	53295477	53368940	IFT57
ENSBTAG00000018397	1	53510439	53521247	HHLA2
ENSBTAG00000018399	1	53530575	53687569	MYH15
ENSBTAG00000017140	1	53727496	53754034	KIAA1524
ENSBTAG00000006158	1	53768326	53884123	DZIP3
ENSBTAG00000000183	1	53995476	54043198	TRAT1
ENSBTAG00000022275	1	54649606	54650250	-
ENSBTAG00000000609	1	54654216	54654795	-
ENSBTAG00000033360	1	55872821	55873459	-
ENSBTAG00000013769	1	56353745	56378308	NECTIN3
ENSBTAG00000014441	1	56722581	56818961	CD96
ENSBTAG00000012646	1	56844455	56894475	PLCXD2
ENSBTAG00000001209	1	57054879	57145880	PHLDB2
ENSBTAG00000004601	1	57156326	57169463	ABHD1-
ENSBTAG00000004599	1	57178554	57192433	TAGLN3
ENSBTAG00000016554	1	57279554	57319747	C3orf52
ENSBTAG00000016556	1	57326875	57340896	GCSAM
ENSBTAG00000019332	1	57360423	57501871	SLC9C1
ENSBTAG00000033319	1	57568530	57591076	CD2--
ENSBTAG00000009084	1	57752209	57786798	ATG3
ENSBTAG00000009085	1	57786942	57807544	SLC35A5
ENSBTAG00000010793	1	57819993	57855630	CCDC8-
ENSBTAG00000040144	1	58015564	58028842	-
ENSBTAG00000001235	1	58085014	58125875	-
ENSBTAG00000006534	1	58152817	58166584	GTPBP8
ENSBTAG00000005723	1	58170478	58185755	NEPRO
ENSBTAG00000000242	1	58243449	58244153	-
ENSBTAG00000013909	1	58428032	58464999	BOC
ENSBTAG00000013920	1	58469279	58575453	-
ENSBTAG00000013937	1	58585567	58643594	SPICE1
ENSBTAG00000013292	1	58705509	58772084	SIDT1
ENSBTAG00000021000	1	58790854	58811091	USF3
ENSBTAG00000007784	1	58847733	58879203	NAA5-
ENSBTAG00000002703	1	58880058	58940217	ATP6V1A
ENSBTAG00000004971	1	58963950	59063256	GRAMD1C
ENSBTAG00000004974	1	59064067	59074350	ZDHHC23
ENSBTAG00000004975	1	59082217	59180031	CCDC191
ENSBTAG00000004977	1	59180323	59203327	QTRT2
ENSBTAG00000011921	1	59371394	59387525	TIGIT
ENSBTAG00000036373	1	59398273	59398366	bta-mir-568
ENSBTAG00000011928	1	59420222	59721760	ZBTB2-
ENSBTAG00000046931	1	61772399	61772809	-
ENSBTAG00000040393	1	62162949	62171172	-
ENSBTAG00000046854	1	62392321	62392881	-
ENSBTAG00000045704	1	64357122	64488105	IGSF11
ENSBTAG00000009014	1	64576863	64605857	UPK1B
ENSBTAG00000001390	1	64614356	64645167	B4GALT4
ENSBTAG00000000210	1	64747665	64795985	ARHGAP31
ENSBTAG00000000213	1	64806556	64835591	TMEM39A
ENSBTAG00000008562	1	64841654	64865032	POGLUT1
ENSBTAG00000012581	1	64870749	64891029	TIMMDC1
ENSBTAG00000018059	1	64897608	64919556	CD8-
ENSBTAG00000009391	1	64933574	64937122	ADPRH
ENSBTAG00000009392	1	64945861	64976251	PLA1A
ENSBTAG00000005604	1	65002248	65014687	POPDC2
ENSBTAG00000002182	1	65024153	65031968	COX17
ENSBTAG00000001293	1	65050471	65144504	MAATS1
ENSBTAG00000019557	1	65205811	65238596	NR1I2
ENSBTAG00000040597	1	65265657	65292980	-
ENSBTAG00000048057	1	65310826	65462923	-
ENSBTAG00000001464	1	65541498	65620536	GPR156
ENSBTAG00000033170	1	65680766	65700685	LRRC58
ENSBTAG00000022155	1	65742633	65802423	FSTL1
ENSBTAG00000015892	1	65922482	65928617	-
ENSBTAG00000015895	1	65942080	65984708	HGD
ENSBTAG00000015898	1	65992475	66037857	RABL3
ENSBTAG00000016848	1	66042806	66070880	GTF2E1
ENSBTAG00000045436	1	66048196	66048318	SNORA7-
ENSBTAG00000001918	1	66213612	66537723	STXBP5L
ENSBTAG00000001920	1	66552011	66659954	POLQ
ENSBTAG00000002273	1	66694546	66696538	ARGFX
ENSBTAG00000014508	1	66712457	66717255	FBXO4-
ENSBTAG00000001009	1	66720537	66754184	HCLS1
ENSBTAG00000008862	1	66759936	66823420	GOLGB1
ENSBTAG00000013069	1	66854942	66900462	IQCB1
ENSBTAG00000013070	1	66900639	66956302	EAF2
ENSBTAG00000033166	1	66968007	67009449	-
ENSBTAG00000004705	1	67082115	67116669	ILDR1
ENSBTAG00000013118	1	67144111	67210848	CD86
ENSBTAG00000011138	1	67398385	67457625	CCDC58
ENSBTAG00000011140	1	67422932	67443491	FAM162A
ENSBTAG00000011143	1	67476527	67545097	KPNA1
ENSBTAG00000021791	1	67559268	67589062	PARP9
ENSBTAG00000009933	1	67588920	67597019	DTX3L
ENSBTAG00000016656	1	67613092	67659266	PARP14
ENSBTAG00000005066	1	67664799	67720894	HSPBAP1
ENSBTAG00000005071	1	67722242	67810789	DIRC2
ENSBTAG00000018765	1	67840125	67878028	SEMA5B
ENSBTAG00000018877	1	68012078	68101852	PDIA5
ENSBTAG00000014797	1	68170572	68232640	SEC22A
ENSBTAG00000018777	1	68263141	68420954	ADCY5
ENSBTAG00000023607	1	68464487	68550787	HACD2
ENSBTAG00000014567	1	68580144	68667822	MYLK
ENSBTAG00000000566	1	68895327	68937081	CCDC14
ENSBTAG00000002640	1	69248613	69724961	KALRN
ENSBTAG00000013727	1	69732778	69782823	UMPS
ENSBTAG00000013755	1	69801844	69899676	ITGB5
ENSBTAG00000021396	1	70027330	70106415	HEG1
ENSBTAG00000000496	1	70126992	70250895	SLC12A8
ENSBTAG00000040031	1	70287257	70382437	ZNF148
ENSBTAG00000011383	1	70504978	70557887	SNX4
ENSBTAG00000006471	1	70573620	70664027	OSBPL11
ENSBTAG00000003383	1	70697540	70698145	-
ENSBTAG00000044172	1	70742636	70784188	LMLN
ENSBTAG00000014208	1	70788697	70792140	-
ENSBTAG00000018025	1	70792452	70838105	IQCG
ENSBTAG00000032839	1	70845570	70947214	LRCH3
ENSBTAG00000014874	1	70954511	70984201	FYTTD1
ENSBTAG00000001890	1	70996327	71044754	RUBCN
ENSBTAG00000032819	1	71072051	71085633	-
ENSBTAG00000014721	1	71095994	71119991	-
ENSBTAG00000021364	1	71207395	71230157	TNK2
ENSBTAG00000032719	1	71260068	71280648	TFRC
ENSBTAG00000021515	1	71396754	71409483	ZDHHC19
ENSBTAG00000012347	1	71417010	71434988	SLC51A
ENSBTAG00000016979	1	71431933	71484412	PCYT1A
ENSBTAG00000032684	1	71489285	71516789	-
ENSBTAG00000040161	1	71521908	71529868	-
ENSBTAG00000007577	1	71542376	71573340	UBXN7
ENSBTAG00000013317	1	71629579	71653254	-
ENSBTAG00000013319	1	71654674	71661825	SMCO1
ENSBTAG00000014660	1	71697277	71709973	WDR53
ENSBTAG00000006388	1	71710368	71721053	FBXO45
ENSBTAG00000009614	1	71765081	71791874	NRROS
ENSBTAG00000013192	1	71834225	71839862	CEP19
ENSBTAG00000048195	1	71840198	71862076	PIGX
ENSBTAG00000047856	1	71867089	71952257	PAK2
ENSBTAG00000038422	1	71900075	71900602	-
ENSBTAG00000032674	1	71980544	72010052	SENP5
ENSBTAG00000008873	1	72014192	72020012	NCBP2
ENSBTAG00000011659	1	72024795	72028847	PIGZ
ENSBTAG00000002998	1	72086119	72109936	MELTF
ENSBTAG00000020378	1	72122240	72297319	DLG1
ENSBTAG00000048225	1	72476820	72477521	-
ENSBTAG00000000448	1	72572941	72608810	BDH1
ENSBTAG00000023600	1	72670963	72684269	APOD
ENSBTAG00000006724	1	72708757	72726620	-
ENSBTAG00000003378	1	72758744	72926385	ACAP2
ENSBTAG00000014564	1	72935318	73105267	XXYLT1
ENSBTAG00000008462	1	73468658	73469929	FAM43A
ENSBTAG00000008461	1	73484533	73507108	LSG1
ENSBTAG00000002394	1	73516016	73559858	TMEM44
ENSBTAG00000013204	1	73677701	73732431	ATP13A3
ENSBTAG00000013203	1	73740503	73776574	GP5
ENSBTAG00000038600	1	73785484	73787238	LRRC15
ENSBTAG00000032656	1	73792744	73802039	CPN2
ENSBTAG00000000569	1	73973533	73976720	HES1
ENSBTAG00000019514	1	74383828	74467298	OPA1
ENSBTAG00000018657	1	74689353	74769754	ATP13A5
ENSBTAG00000035844	1	74777085	74793631	-
ENSBTAG00000005430	1	75220593	75222153	MB21D2
ENSBTAG00000012413	1	75616651	75895219	FGF12
ENSBTAG00000006945	1	76545414	76624452	-
ENSBTAG00000018703	1	76685703	76721920	OSTN
ENSBTAG00000006813	1	77092288	77092759	-
ENSBTAG00000013205	1	77198182	77343645	IL1RAP
ENSBTAG00000013148	1	77596386	77611958	CLDN1
ENSBTAG00000021025	1	77752546	77932253	P3H2
ENSBTAG00000015460	1	78012414	78283420	TP63
ENSBTAG00000032538	1	78604073	78758431	TPRG1
ENSBTAG00000044001	1	79041610	79725431	LPP
ENSBTAG00000001511	1	80179482	80202388	BCL6
ENSBTAG00000032265	1	80502601	80506904	-
ENSBTAG00000012467	1	80596924	80649363	MASP1
ENSBTAG00000010357	1	80788014	80830464	ST6GAL1
ENSBTAG00000006872	1	80940147	80940854	-
ENSBTAG00000019813	1	81005168	81018328	ADIPOQ
ENSBTAG00000014727	1	81043610	81057778	RFC4
ENSBTAG00000014724	1	81057779	81064090	EIF4A2
ENSBTAG00000042702	1	81060096	81060236	SNORA4
ENSBTAG00000042475	1	81060420	81060551	SNORA63
ENSBTAG00000044788	1	81060819	81060995	SNORA81
ENSBTAG00000044311	1	81062767	81062835	SNORD2
ENSBTAG00000003151	1	81234018	81252216	-
ENSBTAG00000003143	1	81256663	81279171	TBCCD1
ENSBTAG00000003140	1	81281008	81286776	CRYGS
ENSBTAG00000005091	1	81514492	81687453	DGKG
ENSBTAG00000014915	1	81725703	81784999	ETV5
ENSBTAG00000001697	1	81878691	81898384	TRA2B
ENSBTAG00000007666	1	81992398	82161528	IGF2BP2
ENSBTAG00000001749	1	82176394	82210749	SENP2
ENSBTAG00000017115	1	82285913	82294596	TMEM41A
ENSBTAG00000017103	1	82301321	82426795	MAP3K13
ENSBTAG00000019625	1	82467817	82521151	EHHADH
ENSBTAG00000007296	1	82549642	82550013	-
ENSBTAG00000005212	1	82573990	82694776	C3orf7-
ENSBTAG00000005209	1	82706097	82987709	VPS8
ENSBTAG00000019014	1	83090390	83091984	MAGEF1
ENSBTAG00000005313	1	83202439	83244544	EPHB3
ENSBTAG00000002878	1	83416532	83425904	CHRD
ENSBTAG00000000476	1	83429600	83434371	THPO
ENSBTAG00000040199	1	83437865	83442294	POLR2H
ENSBTAG00000012284	1	83443169	83457221	CLCN2
ENSBTAG00000012273	1	83457841	83464244	FAM131A
ENSBTAG00000012881	1	83466847	83484338	EIF4G1
ENSBTAG00000042094	1	83475435	83475510	SNORD66
ENSBTAG00000005660	1	83491699	83501041	PSMD2
ENSBTAG00000005658	1	83507399	83539930	ECE2
ENSBTAG00000005657	1	83531113	83533268	CAMK2N2
ENSBTAG00000005652	1	83540706	83546032	ALG3
ENSBTAG00000040399	1	83546313	83557613	VWA5B2
ENSBTAG00000006920	1	83573149	83580993	ABCF3
ENSBTAG00000020106	1	83583028	83591912	AP2M1
ENSBTAG00000019336	1	83595844	83609419	DVL3
ENSBTAG00000011414	1	83616037	83625122	EIF2B5
ENSBTAG00000040304	1	83643182	83648441	HTR3E
ENSBTAG00000038131	1	83736248	83764147	-
ENSBTAG00000017666	1	83765087	83817531	-
ENSBTAG00000014460	1	83860274	83914710	-
ENSBTAG00000014459	1	83918061	83925285	MAP6D1
ENSBTAG00000014451	1	83927442	84030074	YEATS2
ENSBTAG00000014449	1	84033060	84033889	-
ENSBTAG00000017450	1	84062791	84095207	KLHL24
ENSBTAG00000037951	1	84158816	84211374	KLHL6
ENSBTAG00000047590	1	84255523	84255653	SNORA63
ENSBTAG00000032217	1	84324177	84325181	-
ENSBTAG00000010394	1	84324970	84525526	MCF2L2
ENSBTAG00000010397	1	84366238	84428658	B3GNT5
ENSBTAG00000006552	1	84536353	84560381	LAMP3
ENSBTAG00000006548	1	84574883	84633174	MCCC1
ENSBTAG00000012797	1	84656319	84689038	-
ENSBTAG00000000290	1	84722368	84818534	ATP11B
ENSBTAG00000023513	1	86666813	86672081	DNAJC19
ENSBTAG00000016457	1	86678925	86751963	FXR1
ENSBTAG00000001969	1	86953445	87005273	CCDC39
ENSBTAG00000001968	1	87007533	87017223	-
ENSBTAG00000013219	1	87792267	87930510	PEX5L
ENSBTAG00000005946	1	87949654	88075267	USP13
ENSBTAG00000002463	1	88096667	88111780	NDUFB5
ENSBTAG00000002462	1	88111912	88129274	MRPL47
ENSBTAG00000002460	1	88129517	88160918	ACTL6A
ENSBTAG00000002767	1	88225885	88257992	GNB4
ENSBTAG00000010485	1	88263740	88387147	MFN1
ENSBTAG00000037393	1	88405655	88410920	-
ENSBTAG00000032114	1	88482654	88483052	-
ENSBTAG00000009235	1	88484533	88495379	KCNMB3
ENSBTAG00000009232	1	88504290	88533061	PIK3CA
ENSBTAG00000012463	1	88632287	88663997	ZMAT3
ENSBTAG00000021910	1	90517079	90605473	TBL1XR1
ENSBTAG00000031891	1	93626219	93632229	NLGN1
ENSBTAG00000012401	1	94276997	94277402	-
ENSBTAG00000037965	1	95203732	95206770	ZSCAN23
ENSBTAG00000023814	1	95475798	95536054	ECT2
ENSBTAG00000020073	1	95585589	95649520	NCEH1
ENSBTAG00000018994	1	95752049	95767928	TNFSF1-
ENSBTAG00000010874	1	95795892	95799185	GHSR
ENSBTAG00000019376	1	95891014	96173201	FNDC3B
ENSBTAG00000017490	1	96517509	96676250	PLD1
ENSBTAG00000011742	1	96789067	97194001	TNIK
ENSBTAG00000031795	1	96925345	96925957	-
ENSBTAG00000010550	1	97308271	97324962	EIF5A2
ENSBTAG00000007394	1	97339619	97343997	-
ENSBTAG00000019060	1	97788089	97802992	CLDN11
ENSBTAG00000004154	1	97824479	97843625	SKIL
ENSBTAG00000001403	1	97883430	97952160	PRKCI
ENSBTAG00000013938	1	97985764	98061926	PHC3
ENSBTAG00000048011	1	98071469	98072479	GPR16-
ENSBTAG00000045991	1	98127789	98128106	-
ENSBTAG00000039442	1	98180183	98202494	SEC62
ENSBTAG00000006409	1	98357200	98369907	LRRC34
ENSBTAG00000013142	1	98377178	98392775	MYNN
ENSBTAG00000013141	1	98396412	98398345	ACTRT3
ENSBTAG00000043157	1	98401440	98401869	Telomerase-vert
ENSBTAG00000047144	1	98818165	98818518	-
ENSBTAG00000005871	1	99090972	99143289	MECOM
ENSBTAG00000018727	1	100158667	100240882	GOLIM4
ENSBTAG00000012708	1	100456488	100539394	SERPINI1
ENSBTAG00000031709	1	100540220	100587970	PDCD1-
ENSBTAG00000011139	1	102337857	102409795	BCHE
ENSBTAG00000018312	1	104146631	104147374	-
ENSBTAG00000027213	1	105171799	105172518	-
ENSBTAG00000011051	1	105901476	105902305	-
ENSBTAG00000047250	1	106878905	106879135	SPTSSB
ENSBTAG00000004713	1	106967260	106968738	-
ENSBTAG00000016228	1	106973280	107009693	NMD3
ENSBTAG00000046104	1	107212961	107213956	B3GALNT1
ENSBTAG00000001274	1	107241227	107576086	PPM1L
ENSBTAG00000017416	1	107774353	107834443	KPNA4
ENSBTAG00000045275	1	107819768	107820090	SCARNA7
ENSBTAG00000008078	1	107879883	107892248	TRIM59
ENSBTAG00000005862	1	107895575	107928220	SMC4
ENSBTAG00000031572	1	107962966	108058677	IFT8-
ENSBTAG00000015150	1	108285283	108291983	IL12A
ENSBTAG00000014960	1	108383680	108454122	SCHIP1
ENSBTAG00000009263	1	109560438	109586821	MFSD1
ENSBTAG00000014713	1	109661962	109704520	RARRES1
ENSBTAG00000027795	1	109708534	109758047	GFM1
ENSBTAG00000009336	1	109721967	109729694	LXN
ENSBTAG00000004126	1	109763292	109793739	MLF1
ENSBTAG00000031561	1	109821738	110273727	RSRC1
ENSBTAG00000047570	1	110023857	110026785	-
ENSBTAG00000005230	1	110277782	110286193	SHOX2
ENSBTAG00000024643	1	110986517	111211551	VEPH1
ENSBTAG00000009012	1	111027804	111033868	PTX3
ENSBTAG00000003851	1	111318106	111331103	CCNL1
ENSBTAG00000018009	1	111445583	111512320	-
ENSBTAG00000012120	1	111830980	111853985	TIPARP
ENSBTAG00000018471	1	111996968	112008219	SSR3
ENSBTAG00000018465	1	112013084	112455492	KCNAB1
ENSBTAG00000009622	1	112539199	112563641	-
ENSBTAG00000013013	1	112631076	112675779	GMPS
ENSBTAG00000014318	1	112730075	112750842	SLC33A1
ENSBTAG00000005203	1	112777479	112802942	C3orf33
ENSBTAG00000008307	1	112962334	113071514	PLCH1
ENSBTAG00000002075	1	113387231	113502393	MME
ENSBTAG00000024623	1	113594593	113595103	-
ENSBTAG00000006142	1	114236034	114281045	DHX36
ENSBTAG00000013439	1	114292426	114431455	ARHGEF26
ENSBTAG00000047341	1	115291661	115296206	-
ENSBTAG00000016961	1	115476359	115480295	RAP2B
ENSBTAG00000001465	1	115834618	115836268	P2RY1
ENSBTAG00000033740	1	116197011	116197376	-
ENSBTAG00000004564	1	116238831	116394390	MBNL1
ENSBTAG00000019670	1	116881872	116882819	SUCNR1
ENSBTAG00000001728	1	117532037	117544618	IGSF1-
ENSBTAG00000021703	1	117548538	117917463	MED12L
ENSBTAG00000015837	1	117588523	117640789	P2RY12
ENSBTAG00000046051	1	117680628	117685252	-
ENSBTAG00000031397	1	117692321	117695064	P2RY13
ENSBTAG00000020990	1	117785180	117817225	P2RY14
ENSBTAG00000009848	1	117829439	117835976	GPR171
ENSBTAG00000023445	1	118300798	118318258	SIAH2
ENSBTAG00000001331	1	118371934	118417710	ERICH6
ENSBTAG00000031435	1	118445768	118476097	SELENOT
ENSBTAG00000009106	1	118495012	118536744	EIF2A
ENSBTAG00000009104	1	118537063	118539344	SERP1
ENSBTAG00000018402	1	118612164	118657811	TSC22D2
ENSBTAG00000011150	1	119151123	119157806	PFN2
ENSBTAG00000011147	1	119160737	119290651	RNF13
ENSBTAG00000031346	1	119308050	119330959	ANKUB1
ENSBTAG00000005068	1	119344634	119354566	COMMD2
ENSBTAG00000007814	1	119437952	119583580	WWTR1
ENSBTAG00000015163	1	119750363	119758888	TM4SF1
ENSBTAG00000019960	1	119800140	119823457	TM4SF18
ENSBTAG00000012164	1	119896120	119939362	CP
ENSBTAG00000002395	1	119944594	119985509	HPS3
ENSBTAG00000019704	1	120013765	120075520	HLTF
ENSBTAG00000001721	1	120090467	120127892	GYG1
ENSBTAG00000015008	1	120236686	120268817	CPA3
ENSBTAG00000045633	1	120403009	120404088	AGTR1
ENSBTAG00000046008	1	120714267	120714944	-
ENSBTAG00000039334	1	121288785	121289057	-
ENSBTAG00000025146	1	121430239	121435262	-
ENSBTAG00000014751	1	121863151	121867967	ZIC1
ENSBTAG00000014749	1	121874133	121886919	ZIC4
ENSBTAG00000022227	1	122911096	122937932	-
ENSBTAG00000011986	1	123231176	123273104	PLSCR4
ENSBTAG00000007331	1	123322467	123444003	PLOD2
ENSBTAG00000007933	1	125865282	125884967	C3orf58
ENSBTAG00000031178	1	126040089	126704342	SLC9A9
ENSBTAG00000011584	1	126870800	126874541	CHST2
ENSBTAG00000009154	1	126938286	126987622	U2SURP
ENSBTAG00000011116	1	127041077	127043157	PAQR9
ENSBTAG00000038111	1	127128895	127129613	-
ENSBTAG00000016026	1	127132777	127229651	PCOLCE2
ENSBTAG00000002232	1	127257267	127318221	TRPC1
ENSBTAG00000023429	1	127323050	127416649	PLS1
ENSBTAG00000011529	1	127485981	127590752	ATR
ENSBTAG00000011524	1	127591937	127699862	XRN1
ENSBTAG00000018138	1	127736221	127814876	GK5
ENSBTAG00000006222	1	127957104	128027258	TFDP2
ENSBTAG00000019007	1	128036022	128036420	-
ENSBTAG00000014140	1	128050718	128085713	ATP1B3
ENSBTAG00000002185	1	128214459	128221733	RNF7
ENSBTAG00000015413	1	128345232	128468029	RASA2
ENSBTAG00000040061	1	128532757	128536371	ZBTB38
ENSBTAG00000014034	1	128687856	128704514	PXYLP1
ENSBTAG00000009115	1	128830908	128901497	SPSB4
ENSBTAG00000015310	1	129009713	129041630	SLC25A36
ENSBTAG00000008714	1	129388513	129564179	CLSTN2
ENSBTAG00000047216	1	130495598	130518088	NMNAT3
ENSBTAG00000002896	1	130554555	130643416	KPNA6
ENSBTAG00000020028	1	130588843	130615791	RBP1
ENSBTAG00000012867	1	130653030	130662684	TXLNA
ENSBTAG00000014843	1	130765733	130820131	COPB2
ENSBTAG00000047608	1	130778634	130792040	MRPS22
ENSBTAG00000006909	1	131429580	131530578	PIK3CB
ENSBTAG00000023426	1	131548459	131564836	FAIM
ENSBTAG00000018538	1	131590399	131658628	CEP7-
ENSBTAG00000008111	1	131669531	131722942	ESYT3
ENSBTAG00000001497	1	131765943	131834001	MRAS
ENSBTAG00000012850	1	131854386	131876744	NME9
ENSBTAG00000019952	1	131883675	131990621	ARMC8
ENSBTAG00000019949	1	132002921	132014620	DBR1
ENSBTAG00000015198	1	132103024	132129289	DZIP1L
ENSBTAG00000008299	1	133269145	133310063	IL2-RB
ENSBTAG00000018427	1	133319427	133395740	NCK1
ENSBTAG00000003833	1	133401649	133439465	SLC35G2
ENSBTAG00000048305	1	133427063	133427245	-
ENSBTAG00000016306	1	133654482	133655032	PFDN4
ENSBTAG00000035437	1	133678526	134028760	STAG1
ENSBTAG00000015221	1	134035256	134130529	PCCB
ENSBTAG00000000750	1	134190685	134220225	MSL2
ENSBTAG00000023416	1	134223427	134394973	PPP2R3A
ENSBTAG00000015377	1	135191077	135518801	EPHB1
ENSBTAG00000007014	1	135871800	135935191	CEP63
ENSBTAG00000014461	1	135945605	135951507	ANAPC13
ENSBTAG00000000742	1	136053624	136071002	AMOTL2
ENSBTAG00000016999	1	136207773	136291018	RYK
ENSBTAG00000001324	1	136435602	136528516	SLCO2A1
ENSBTAG00000000905	1	136573249	136630809	RAB6B
ENSBTAG00000044075	1	136636526	136676796	SRPRB
ENSBTAG00000007273	1	136683311	136722309	TF
ENSBTAG00000000526	1	136833122	136903149	TOPBP1
ENSBTAG00000035556	1	136947203	136961387	-
ENSBTAG00000017659	1	137030485	137107221	BFSP2
ENSBTAG00000018508	1	137111101	137126880	TMEM1-8
ENSBTAG00000035654	1	137783195	137783923	-
ENSBTAG00000005769	1	137902568	137957297	NPHP3
ENSBTAG00000004495	1	137960492	137993315	UBA5
ENSBTAG00000031010	1	137993897	138111878	ACAD11
ENSBTAG00000019577	1	138069177	138071195	ACKR4
ENSBTAG00000002966	1	138139496	138305752	DNAJC13
ENSBTAG00000012798	1	138455304	138676649	KCNH8
ENSBTAG00000010448	1	139678041	139842029	-
ENSBTAG00000030942	1	139880639	139937339	MRPL3
ENSBTAG00000018749	1	140044681	140046241	NUDT16
ENSBTAG00000009258	1	140061251	140332232	NEK11
ENSBTAG00000007462	1	140334903	140348547	ASTE1
ENSBTAG00000011626	1	140368053	140522639	ATP2C1
ENSBTAG00000035701	1	140442788	140444211	-
ENSBTAG00000046620	1	140578416	140578628	-
ENSBTAG00000013600	1	140726628	140739236	PSMG1
ENSBTAG00000013602	1	140741647	140863405	BRWD1
ENSBTAG00000018768	1	140906955	140913324	-
ENSBTAG00000023106	1	140923414	140933074	-
ENSBTAG00000013629	1	140944009	140958949	WRB
ENSBTAG00000007068	1	141029893	141100984	SH3BGR
ENSBTAG00000000394	1	142875109	142980623	BACE2
ENSBTAG00000030921	1	143048262	143115094	FAM3B
ENSBTAG00000008471	1	143119272	143155057	MX2
ENSBTAG00000030913	1	143176083	143204865	Mx1
ENSBTAG00000009132	1	143211539	143246217	TMPRSS2
ENSBTAG00000021251	1	143509232	143535444	RIPK4
ENSBTAG00000021253	1	143569076	143621182	PRDM15
ENSBTAG00000021259	1	143645291	143706949	C2CD2
ENSBTAG00000030836	1	143737582	143755849	ZBTB21
ENSBTAG00000021272	1	143990494	144053318	ABCG1
ENSBTAG00000023398	1	144257035	144297415	UBASH3A
ENSBTAG00000021286	1	144364346	144437225	SLC37A1
ENSBTAG00000021899	1	144493957	144603437	PDE9A
ENSBTAG00000021490	1	144656767	144676874	WDR4
ENSBTAG00000021491	1	144690277	144701618	NDUFV3
ENSBTAG00000014153	1	144752392	144773115	PKNOX1
ENSBTAG00000000160	1	144790331	144812855	-
ENSBTAG00000011645	1	144832445	144845410	-
ENSBTAG00000017321	1	145031789	145041320	SUMO3
ENSBTAG00000021771	1	145057828	145075459	PTTG1IP
ENSBTAG00000017060	1	145104446	145133581	ITGB2
ENSBTAG00000017010	1	145154624	145178772	FAM2-7A
ENSBTAG00000017486	1	145518051	145555780	ADARB1
ENSBTAG00000007818	1	145596461	145610047	POFUT2
ENSBTAG00000014880	1	145688433	145695944	-
ENSBTAG00000010658	1	145770058	145797205	PFKL
ENSBTAG00000019589	1	145801880	145813313	C21orf2
ENSBTAG00000021901	1	145830610	145871792	TRPM2
ENSBTAG00000017882	1	145885350	145887681	LRRC3
ENSBTAG00000018607	1	145940972	145973811	TSPEAR
ENSBTAG00000048090	1	146114659	146120826	UBE2G2
ENSBTAG00000011437	1	146207250	146216697	-
ENSBTAG00000017407	1	146345939	146436999	HSF2BP
ENSBTAG00000017418	1	146437114	146461658	RRP1B
ENSBTAG00000018186	1	146490839	146516806	PDXK
ENSBTAG00000018189	1	146527931	146532166	-
ENSBTAG00000000524	1	146555393	146558844	-
ENSBTAG00000003981	1	146569084	146583242	RRP1
ENSBTAG00000020456	1	146705613	146735094	AGPAT3
ENSBTAG00000007100	1	146785260	146840277	TRAPPC1-
ENSBTAG00000007105	1	146844058	146857364	-
ENSBTAG00000007106	1	146859201	146867963	-
ENSBTAG00000023907	1	146989244	147040968	COL18A1
ENSBTAG00000024162	1	147044111	147067542	SLC19A1
ENSBTAG00000030775	1	147132679	147359843	PCBP3
ENSBTAG00000011802	1	147404396	147423644	COL6A1
ENSBTAG00000019269	1	147542825	147572432	COL6A2
ENSBTAG00000020409	1	147600282	147615974	SPATC1L
ENSBTAG00000018936	1	147623691	147654154	LSS
ENSBTAG00000003148	1	147665788	147706423	MCM3AP
ENSBTAG00000003161	1	147707850	147712115	YBEY
ENSBTAG00000021984	1	147717838	147728673	C21orf58
ENSBTAG00000030670	1	147736441	147840896	PCNT
ENSBTAG00000011495	1	147856757	147977430	DIP2A
ENSBTAG00000004777	1	148009651	148016981	S1--B
ENSBTAG00000005503	1	148057295	148082061	PRMT2
ENSBTAG00000007039	1	148266955	148295000	FBXO25
ENSBTAG00000043957	1	148301330	148303092	TDRP
ENSBTAG00000004742	1	148678710	148773773	RUNX1
ENSBTAG00000018682	1	150025827	150048269	SETD4
ENSBTAG00000023384	1	150054221	150064636	-
ENSBTAG00000030629	1	150108438	150110508	-
ENSBTAG00000018688	1	150144149	150153934	CBR3
ENSBTAG00000014306	1	150169936	150293609	DOPEY2
ENSBTAG00000011876	1	150307555	150349311	MORC3
ENSBTAG00000011880	1	150360988	150386586	CHAF1B
ENSBTAG00000021447	1	150696150	150728567	SIM2
ENSBTAG00000033679	1	150732149	150901970	HLCS
ENSBTAG00000011512	1	151008563	151021272	-
ENSBTAG00000008167	1	151034217	151141015	TTC3
ENSBTAG00000004791	1	151164860	151199134	DSCR3
ENSBTAG00000001771	1	151370526	151411483	DYRK1A
ENSBTAG00000000973	1	152301468	152306134	KCNJ15
ENSBTAG00000011001	1	152379404	152515109	ERG
ENSBTAG00000043221	1	152859144	152859270	SNORA7-
ENSBTAG00000009214	1	152880454	152890252	ETS2
ENSBTAG00000020787	1	153233567	153320510	PIK3R4
ENSBTAG00000012837	1	153323109	153438339	COL6A6
ENSBTAG00000021906	1	153531717	153547327	-
ENSBTAG00000006479	1	153971502	154021605	CAPN7
ENSBTAG00000023377	1	154024457	154103515	SH3BP5
ENSBTAG00000030592	1	154150028	154150249	-
ENSBTAG00000023375	1	154171377	154187728	METTL6
ENSBTAG00000019202	1	154187644	154200073	EAF1
ENSBTAG00000040193	1	154218714	154285721	COLQ
ENSBTAG00000003718	1	154337506	154376271	HACL1
ENSBTAG00000019129	1	154375851	154416952	BTD
ENSBTAG00000024815	1	154443133	154568336	ANKRD28
ENSBTAG00000008240	1	154923159	154967566	GALNT15
ENSBTAG00000003916	1	155004507	155009732	DPH3
ENSBTAG00000004891	1	155017757	155158936	OXNAD1
ENSBTAG00000030593	1	155176264	155184715	-
ENSBTAG00000009942	1	155618262	155833445	PLCL2
ENSBTAG00000030581	1	155833805	156185921	TBC1D5
ENSBTAG00000021158	1	157169740	157261755	SATB1
ENSBTAG00000009831	2	347042	598104	OCA2
ENSBTAG00000040536	2	366117	366674	-
ENSBTAG00000013916	2	646582	878049	HERC2
ENSBTAG00000002316	2	916140	963744	NIPA1
ENSBTAG00000016895	2	973927	994208	NIPA2
ENSBTAG00000016894	2	996692	1104749	CYFIP1
ENSBTAG00000014714	2	1162441	1212931	TUBGCP5
ENSBTAG00000015841	2	1243723	1247799	-
ENSBTAG00000003225	2	1247984	1252957	IMP4
ENSBTAG00000011658	2	1263538	1282763	PTPN18
ENSBTAG00000015834	2	1609041	1792901	ARHGEF4
ENSBTAG00000034978	2	1793433	1834568	FAM168B
ENSBTAG00000000941	2	1850107	1899289	PLEKHB2
ENSBTAG00000006157	2	4111871	4149372	HS6ST1
ENSBTAG00000005444	2	4228137	4333329	UGGT1
ENSBTAG00000006003	2	4383805	4461731	SAP13-
ENSBTAG00000008089	2	4541472	4548727	AMMECR1L
ENSBTAG00000010225	2	4554334	4565801	POLR2D
ENSBTAG00000005987	2	4608435	4717334	WDR33
ENSBTAG00000005986	2	4722619	4723281	SFT2D3
ENSBTAG00000006262	2	4780176	4819192	LIMS2
ENSBTAG00000006261	2	4805767	4811802	GPR17
ENSBTAG00000039803	2	4819957	4901074	MYO7B
ENSBTAG00000021172	2	4945255	4991153	IWS1
ENSBTAG00000018275	2	5015011	5016211	-
ENSBTAG00000003950	2	5034439	5044966	PROC
ENSBTAG00000004216	2	5135174	5166290	MAP3K2
ENSBTAG00000020777	2	5181037	5211357	ERCC3
ENSBTAG00000034949	2	5345306	5345741	-
ENSBTAG00000019177	2	5350654	5407851	BIN1
ENSBTAG00000045010	2	5398827	5398902	bta-mir-235-
ENSBTAG00000000266	2	5567018	5603683	NAB1
ENSBTAG00000015678	2	5719428	5744015	NEMP2
ENSBTAG00000007719	2	5752911	5814559	MFSD6
ENSBTAG00000007584	2	5867812	5903148	INPP1
ENSBTAG00000007787	2	5934156	6032782	HIBCH
ENSBTAG00000026994	2	6038403	6113008	C2orf88
ENSBTAG00000011808	2	6213566	6220196	MSTN
ENSBTAG00000018795	2	6395005	6511175	PMS1
ENSBTAG00000012561	2	6511310	6523389	ORMDL1
ENSBTAG00000012557	2	6531525	6542021	OSGEPL1
ENSBTAG00000012554	2	6544589	6596238	ANKAR
ENSBTAG00000000492	2	6605444	6616484	ASNSD1
ENSBTAG00000010498	2	6716591	6740329	SLC4-A1
ENSBTAG00000003002	2	6875268	6916093	WDR75
ENSBTAG00000027020	2	7139738	7298551	COL5A2
ENSBTAG00000021466	2	7318227	7356937	COL3A1
ENSBTAG00000007141	2	7782629	7907003	GULP1
ENSBTAG00000046000	2	8844053	8844553	-
ENSBTAG00000008483	2	8901432	9030989	CALCRL
ENSBTAG00000001683	2	9567191	9590374	FAM171B
ENSBTAG00000019929	2	9651631	9760100	ITGAV
ENSBTAG00000047275	2	9684037	9685022	-
ENSBTAG00000021762	2	9849227	9870250	ZC3H15
ENSBTAG00000026122	2	11593230	11598298	ZNF8-4A
ENSBTAG00000038064	2	11700814	11701755	-
ENSBTAG00000009777	2	13455252	13487222	NUP35
ENSBTAG00000020961	2	13503490	13519946	DUSP19
ENSBTAG00000033662	2	13575102	13664827	NCKAP1
ENSBTAG00000010977	2	13724668	13761787	FRZB
ENSBTAG00000008390	2	13825855	13873784	DNAJC1-
ENSBTAG00000012100	2	14087656	14483437	PDE1A
ENSBTAG00000033523	2	14443706	14445836	-
ENSBTAG00000000937	2	14683868	14751322	SSFA2
ENSBTAG00000009257	2	15026225	15113323	CERKL
ENSBTAG00000009256	2	15115673	15207508	ITGA4
ENSBTAG00000043956	2	15671752	15761822	UBE2E3
ENSBTAG00000021726	2	16820521	16882492	CWC22
ENSBTAG00000003120	2	17084655	17448607	ZNF385B
ENSBTAG00000001861	2	17708890	17730680	-
ENSBTAG00000027875	2	17791922	18010283	CCDC141
ENSBTAG00000026986	2	18054943	18329808	TTN
ENSBTAG00000001098	2	18382408	18410532	PLEKHA3
ENSBTAG00000001097	2	18413884	18421599	FKBP7
ENSBTAG00000033254	2	18424773	18431102	DFNB59
ENSBTAG00000001096	2	18433086	18449877	PRKRA
ENSBTAG00000014405	2	18476915	18564896	OSBPL6
ENSBTAG00000006168	2	18759171	18776348	RBM45
ENSBTAG00000016396	2	18823638	19247733	PDE11A
ENSBTAG00000027694	2	19257062	19259992	-
ENSBTAG00000027696	2	19323590	19326224	-
ENSBTAG00000009897	2	19340960	19433177	AGPS
ENSBTAG00000019255	2	19659540	19692048	NFE2L2
ENSBTAG00000021580	2	19700523	19705981	HNRNPA3
ENSBTAG00000006693	2	20603385	20678885	MTX2
ENSBTAG00000015840	2	20759890	20761196	HOXD1
ENSBTAG00000004835	2	20776408	20780505	HOXD3
ENSBTAG00000039581	2	20794855	20797028	HOXD4
ENSBTAG00000029927	2	20797606	20797704	bta-mir-1-b
ENSBTAG00000016033	2	20824235	20825910	HOXD9
ENSBTAG00000016030	2	20828934	20832040	HOXD1-
ENSBTAG00000018061	2	20941574	21011178	LNPK
ENSBTAG00000031711	2	21060667	21061224	-
ENSBTAG00000002944	2	21702150	21705260	ATP5G3
ENSBTAG00000002295	2	21725942	21830229	ATF2
ENSBTAG00000008028	2	21880323	22081286	CHN1
ENSBTAG00000018253	2	22120291	22139864	CHRNA1
ENSBTAG00000001585	2	22253662	22294719	WIPF1
ENSBTAG00000021636	2	22359363	22394217	GPR155
ENSBTAG00000012966	2	22400874	22432815	SCRN3
ENSBTAG00000038620	2	22432846	22474248	CIR1
ENSBTAG00000006970	2	22564518	22728762	OLA1
ENSBTAG00000000176	2	22841314	22888725	SP3
ENSBTAG00000040494	2	23299147	23299368	UBL5
ENSBTAG00000003458	2	23377568	23390741	CDCA7
ENSBTAG00000001083	2	23443013	23608298	ZAK
ENSBTAG00000020984	2	23644876	23974945	RAPGEF4
ENSBTAG00000016836	2	24067475	24107467	PDK1
ENSBTAG00000017266	2	24131486	24217715	ITGA6
ENSBTAG00000019075	2	24512078	24590687	METAP1D
ENSBTAG00000010118	2	24606880	24646776	HAT1
ENSBTAG00000016762	2	24678582	24777204	SLC25A12
ENSBTAG00000002646	2	24807357	24860776	DYNC1I2
ENSBTAG00000007898	2	24956534	24987973	CYBRD1
ENSBTAG00000007683	2	25045500	25070380	DCAF17
ENSBTAG00000016430	2	25070936	25154865	METTL8
ENSBTAG00000006918	2	25382839	25493317	TLK1
ENSBTAG00000013218	2	25566351	25599241	GORASP2
ENSBTAG00000036258	2	25570737	25571355	SMIM1-L1
ENSBTAG00000020296	2	26361548	26565226	UBR3
ENSBTAG00000026008	2	26582629	26592944	METTL5
ENSBTAG00000008716	2	26591742	26599728	SSB
ENSBTAG00000001093	2	26619585	26636478	KLHL23
ENSBTAG00000001092	2	26660800	26665974	PHOSPHO2
ENSBTAG00000001090	2	26666110	26690420	CCDC173
ENSBTAG00000027789	2	26695352	26736067	PPIG
ENSBTAG00000010743	2	26740843	26776374	FASTKD1
ENSBTAG00000046878	2	26749067	26749423	-
ENSBTAG00000010741	2	26780742	26798046	KLHL41
ENSBTAG00000010736	2	26800661	26821659	BBS5
ENSBTAG00000004555	2	26936763	27078521	LRP2
ENSBTAG00000004557	2	27116745	27140610	DHRS9
ENSBTAG00000026885	2	27176814	27258734	ABCB11
ENSBTAG00000010048	2	27296841	27309226	SPC25
ENSBTAG00000010362	2	27317638	27380506	NOSTRIN
ENSBTAG00000044179	2	27407917	27758923	CERS6
ENSBTAG00000017162	2	27924668	28017774	-
ENSBTAG00000003164	2	28400755	28401735	B3GALT1
ENSBTAG00000017743	2	29080500	29131828	XIRP2
ENSBTAG00000019137	2	29933317	29994583	SCN7A
ENSBTAG00000026882	2	30091989	30092690	-
ENSBTAG00000002425	2	30093697	30184706	SCN9A
ENSBTAG00000018520	2	30321635	30415283	SCN1A
ENSBTAG00000016512	2	30433135	30531188	TTC21B
ENSBTAG00000013957	2	30642215	30666124	GALNT3
ENSBTAG00000039091	2	30716354	30808741	-
ENSBTAG00000038180	2	30981157	31119776	SCN2A
ENSBTAG00000019385	2	31196566	31283753	SCN3A
ENSBTAG00000007650	2	31391774	31446946	SLC38A11
ENSBTAG00000005501	2	31630686	31682792	-
ENSBTAG00000047880	2	31688429	31699171	-
ENSBTAG00000019291	2	31783357	31912200	GRB14
ENSBTAG00000008704	2	32850155	32852428	FIGN
ENSBTAG00000018446	2	34173878	34193022	GCA
ENSBTAG00000008142	2	34217173	34272473	IFIH1
ENSBTAG00000008140	2	34297726	34376828	FAP
ENSBTAG00000015330	2	34487844	34571758	-
ENSBTAG00000048246	2	34527583	34547390	-
ENSBTAG00000015317	2	34572522	34826834	SLC4A1-
ENSBTAG00000021691	2	35076260	35186366	PSMD14
ENSBTAG00000006654	2	35247178	35342975	TANK
ENSBTAG00000005180	2	35960130	36178719	RBMS1
ENSBTAG00000009080	2	36256325	36348759	ITGB6
ENSBTAG00000032515	2	36373939	36508295	PLA2R1
ENSBTAG00000017797	2	36557431	36648018	-
ENSBTAG00000038195	2	36656333	36681937	CD3-2
ENSBTAG00000008755	2	36682216	36729906	428-1
ENSBTAG00000020654	2	36818173	37150720	BAZ2B
ENSBTAG00000004184	2	37167345	37235900	WDSUB1
ENSBTAG00000004177	2	37239777	37490228	TANC1
ENSBTAG00000032481	2	37593290	37620037	DAPL1
ENSBTAG00000013773	2	37815459	37929695	PKP4
ENSBTAG00000019337	2	38549887	38599514	ACVR1C
ENSBTAG00000008329	2	38682030	38711144	CYTIP
ENSBTAG00000017376	2	38796689	38838127	GALNT5
ENSBTAG00000011909	2	39287889	39361498	ACVR1
ENSBTAG00000032405	2	39571129	39572189	-
ENSBTAG00000009770	2	39765206	39912916	GPD2
ENSBTAG00000003650	2	39999717	40017015	NR4A2
ENSBTAG00000006159	2	41361137	41491255	KCNJ3
ENSBTAG00000021526	2	42762913	42764359	RPRM
ENSBTAG00000012816	2	43381652	43382632	-
ENSBTAG00000033143	2	43529729	43530624	-
ENSBTAG00000001435	2	43543016	43584232	ARL6IP6
ENSBTAG00000047365	2	43575860	43577277	-
ENSBTAG00000048151	2	43585376	43643096	PRPF4-A
ENSBTAG00000026851	2	43652958	43979596	FMNL2
ENSBTAG00000034503	2	43732220	43732799	-
ENSBTAG00000048306	2	44142619	44145088	-
ENSBTAG00000001887	2	44146496	44166620	STAM2
ENSBTAG00000002297	2	44185984	44457832	-
ENSBTAG00000002293	2	44468905	44491772	ARL5A
ENSBTAG00000006907	2	44546002	44754701	NEB
ENSBTAG00000021020	2	44763141	44818737	RIF1
ENSBTAG00000007239	2	44850892	44867293	TNFAIP6
ENSBTAG00000032369	2	44930495	44950481	NMI
ENSBTAG00000016217	2	44961707	44973211	RBM43
ENSBTAG00000039731	2	45800466	45822011	RND3
ENSBTAG00000015962	2	46648517	46664675	MMADHC
ENSBTAG00000047426	2	46723405	46759004	LYPD6
ENSBTAG00000018125	2	47315201	47472004	KIF5C
ENSBTAG00000018581	2	47524099	47651169	EPC2
ENSBTAG00000019592	2	47800355	47858327	MBD5
ENSBTAG00000016081	2	47998614	47999416	-
ENSBTAG00000015291	2	48282736	48377766	ORC4
ENSBTAG00000018114	2	48381791	48476764	ACVR2A
ENSBTAG00000012376	2	49736040	49736399	-
ENSBTAG00000012615	2	52275074	52406207	ZEB2
ENSBTAG00000001132	2	52584334	52897314	GTDC1
ENSBTAG00000032289	2	53065587	53732838	ARHGAP15
ENSBTAG00000032277	2	53844155	53964125	KYNU
ENSBTAG00000024632	2	56711720	57011911	-
ENSBTAG00000017629	2	58552537	58555808	-
ENSBTAG00000018147	2	58582461	58712391	NXPH2
ENSBTAG00000013455	2	58798302	58846989	SPOPL
ENSBTAG00000001627	2	59143225	59144149	-
ENSBTAG00000014432	2	59376269	59417330	HNMT
ENSBTAG00000044055	2	59750109	60547022	THSD7B
ENSBTAG00000021755	2	60615828	60616790	-
ENSBTAG00000001060	2	61582125	61585838	CXCR4
ENSBTAG00000009949	2	61722452	61787886	DARS
ENSBTAG00000015172	2	61821905	61852264	MCM6
ENSBTAG00000015170	2	61867080	61915814	LCT
ENSBTAG00000015169	2	61919643	61949692	UBXN4
ENSBTAG00000013302	2	61969459	62130680	R3HDM1
ENSBTAG00000026842	2	62291151	62433744	ZRANB3
ENSBTAG00000013449	2	62457398	62568130	RAB3GAP1
ENSBTAG00000014158	2	62649168	62681201	CCNT2
ENSBTAG00000008039	2	62692769	62753692	ACMSD
ENSBTAG00000018753	2	62843283	63111812	TMEM163
ENSBTAG00000018744	2	63118922	63362056	MGAT5
ENSBTAG00000005238	2	65056070	65141738	NCKAP5
ENSBTAG00000005234	2	65216983	65279808	LYPD1
ENSBTAG00000047036	2	65526345	65527741	GPR39
ENSBTAG00000021103	2	65677515	65719366	SLC35F5
ENSBTAG00000003401	2	65892592	65912704	ACTR3
ENSBTAG00000015077	2	69859799	69874876	-
ENSBTAG00000010221	2	69928655	70029514	CCDC93
ENSBTAG00000002112	2	70122000	70142602	INSIG2
ENSBTAG00000021494	2	70972738	70977033	EN1
ENSBTAG00000018473	2	71099131	71134074	MARCO
ENSBTAG00000007111	2	71380830	71424474	STEAP3
ENSBTAG00000010599	2	71473546	71561045	C2orf76
ENSBTAG00000009517	2	71561192	71566372	-
ENSBTAG00000026825	2	71607734	71613808	TMEM37
ENSBTAG00000009058	2	71893618	71894865	TMEM177
ENSBTAG00000020855	2	72049607	72146322	PTPN4
ENSBTAG00000048209	2	72106414	72107566	-
ENSBTAG00000018236	2	72166550	72332969	EPB41L5
ENSBTAG00000026829	2	72355937	72358049	TMEM185B
ENSBTAG00000032021	2	72358249	72430777	RALB
ENSBTAG00000032017	2	72523471	72527172	INHBB
ENSBTAG00000019464	2	72589720	72592009	-
ENSBTAG00000011682	2	72977209	73168370	GLI2
ENSBTAG00000019781	2	73490617	73723487	CLASP1
ENSBTAG00000019387	2	73804850	73815299	NIFK
ENSBTAG00000006059	2	73827082	73833492	TSN
ENSBTAG00000031898	2	76761756	77286491	CNTNAP5
ENSBTAG00000014863	2	79255849	79304396	GYPC
ENSBTAG00000007863	2	79798261	79852401	GLS
ENSBTAG00000007867	2	79888206	79973705	STAT1
ENSBTAG00000046699	2	79975339	80043984	-
ENSBTAG00000011256	2	80166217	80369680	MYO1B
ENSBTAG00000018653	2	80641459	80650245	NABP1
ENSBTAG00000018497	2	80858087	80871118	CAVIN2
ENSBTAG00000014832	2	80997737	81275827	TMEFF2
ENSBTAG00000047783	2	81639371	81640236	-
ENSBTAG00000009976	2	84413662	84414878	-
ENSBTAG00000016782	2	84734002	84770814	SLC39A1-
ENSBTAG00000016784	2	84773343	85028058	DNAH7
ENSBTAG00000013196	2	85077801	85097107	STK17B
ENSBTAG00000047862	2	85132987	85133945	-
ENSBTAG00000020696	2	85136811	85285250	HECW2
ENSBTAG00000017695	2	85642724	85726520	CCDC15-
ENSBTAG00000007779	2	85760492	85792738	GTF3C3
ENSBTAG00000020416	2	85835325	85909957	PGAP1
ENSBTAG00000031696	2	85969248	86110460	ANKRD44
ENSBTAG00000008915	2	86349373	86387060	SF3B1
ENSBTAG00000004659	2	86410860	86427846	COQ1-B
ENSBTAG00000012586	2	86438979	86449372	-
ENSBTAG00000012589	2	86449525	86451564	HSPE1
ENSBTAG00000019116	2	86464320	86494036	MOB4
ENSBTAG00000007652	2	86505716	86581574	RFTN2
ENSBTAG00000002056	2	86593547	86595781	MARS2
ENSBTAG00000031614	2	86630195	86693857	BOLL
ENSBTAG00000007635	2	86718341	87086748	PLCL1
ENSBTAG00000016334	2	88248733	88455821	SATB2
ENSBTAG00000031595	2	88810054	88850219	-
ENSBTAG00000009952	2	88897206	88908836	C2orf69
ENSBTAG00000019232	2	88915908	88935670	TYW5
ENSBTAG00000019231	2	88935944	88947500	MAIP1
ENSBTAG00000016092	2	89248279	89439610	SPATS2L
ENSBTAG00000002272	2	89450807	89471623	KCTD18
ENSBTAG00000031579	2	89494027	89513281	SGO2
ENSBTAG00000009725	2	89517811	89589090	AOX1
ENSBTAG00000038878	2	89699124	89771871	AOX4
ENSBTAG00000026812	2	89783382	89858016	AOX2
ENSBTAG00000006049	2	89886720	89897574	BZW1
ENSBTAG00000005408	2	89920586	89927819	CLK1
ENSBTAG00000005416	2	89936349	89943891	PPIL3
ENSBTAG00000018282	2	89948475	89963535	NIF3L1
ENSBTAG00000031473	2	89967561	90005390	ORC2
ENSBTAG00000021201	2	90020667	90077608	FAM126B
ENSBTAG00000012760	2	90077970	90088465	NDUFB3
ENSBTAG00000010998	2	90139395	90172951	CFLAR
ENSBTAG00000015718	2	90278155	90301820	CASP8
ENSBTAG00000014933	2	90355099	90397117	TRAK2
ENSBTAG00000019298	2	90432216	90456178	STRADB
ENSBTAG00000017436	2	90461666	90585163	C2CD6
ENSBTAG00000017437	2	90588104	90610465	TMEM237
ENSBTAG00000007395	2	90664833	90712586	ALS2
ENSBTAG00000002283	2	90987008	90989214	FZD7
ENSBTAG00000034192	2	91026978	91153917	KIAA2-12
ENSBTAG00000009859	2	91155252	91180862	-
ENSBTAG00000043194	2	91158140	91158224	SNORD1-3
ENSBTAG00000005517	2	91203326	91227105	NOP58
ENSBTAG00000043261	2	91209281	91209369	SNORD7-
ENSBTAG00000042181	2	91210141	91210227	SNORD7-
ENSBTAG00000045316	2	91220354	91220437	SNORD11
ENSBTAG00000006420	2	91395347	91461311	BMPR2
ENSBTAG00000018746	2	91475505	91548842	-
ENSBTAG00000008673	2	91558392	91613155	ICA1L
ENSBTAG00000015424	2	91621732	91645548	WDR12
ENSBTAG00000016000	2	91658159	91726299	CARF
ENSBTAG00000019994	2	91685397	91686142	-
ENSBTAG00000014469	2	91732677	91887415	NBEAL1
ENSBTAG00000000851	2	91899069	91943225	CYP2-A1
ENSBTAG00000011017	2	91960475	92057920	ABI2
ENSBTAG00000027201	2	92068092	92126362	RAPH1
ENSBTAG00000007445	2	92325180	92358568	CD28
ENSBTAG00000013170	2	92490401	92495797	CTLA4
ENSBTAG00000021596	2	92564234	92587607	ICOS
ENSBTAG00000040367	2	92993922	92995706	RPL15
ENSBTAG00000046521	2	93684245	93684415	-
ENSBTAG00000010293	2	93858353	93910303	-
ENSBTAG00000046783	2	94202055	94202354	-
ENSBTAG00000046029	2	94382387	94382773	-
ENSBTAG00000011971	2	94455658	94573687	NRP2
ENSBTAG00000014407	2	94796634	94837164	INO8-D
ENSBTAG00000021976	2	94893227	94922667	NDUFS1
ENSBTAG00000021979	2	94922839	94926122	EEF1B2
ENSBTAG00000042507	2	94925438	94925571	SNORA41
ENSBTAG00000017043	2	94940392	94941459	GPR1
ENSBTAG00000031166	2	95040253	95053251	ZDBF2
ENSBTAG00000019694	2	95145119	95340402	ADAM23
ENSBTAG00000046454	2	95376524	95431378	DYTN
ENSBTAG00000016192	2	95475474	95499166	MDH1B
ENSBTAG00000016193	2	95499478	95519762	FASTKD2
ENSBTAG00000044097	2	95781394	95903310	KLF7
ENSBTAG00000012625	2	96254083	96254476	-
ENSBTAG00000005474	2	96278110	96329401	CREB1
ENSBTAG00000005476	2	96340578	96349542	METTL21A
ENSBTAG00000016297	2	96424301	96458849	CCNYL1
ENSBTAG00000020957	2	96470387	96472144	FZD5
ENSBTAG00000007830	2	96653616	96749397	PLEKHM3
ENSBTAG00000012888	2	96867942	96890885	C2orf8-
ENSBTAG00000020527	2	96941049	96962496	IDH1
ENSBTAG00000002177	2	96978987	97056673	PIKFYVE
ENSBTAG00000002180	2	97070144	97071259	-
ENSBTAG00000011992	2	97098843	97182875	PTH2R
ENSBTAG00000018130	2	97843887	97988140	MAP2
ENSBTAG00000015415	2	98024633	98250962	UNC8-
ENSBTAG00000047806	2	98260690	98269171	-
ENSBTAG00000021600	2	98279695	98378538	KANSL1L
ENSBTAG00000010579	2	98416824	98456944	ACADL
ENSBTAG00000010722	2	98497589	98498081	-
ENSBTAG00000009707	2	98527573	98555234	MYL1
ENSBTAG00000015066	2	98617457	98666531	LANCL1
ENSBTAG00000016662	2	98758036	98898492	-
ENSBTAG00000012647	2	99660620	99997642	-
ENSBTAG00000047490	2	99704435	99714269	-
ENSBTAG00000005239	2	100306471	100307061	-
ENSBTAG00000037804	2	101527602	101706119	IKZF2
ENSBTAG00000018549	2	101882145	101924558	-
ENSBTAG00000033690	2	103278272	103371020	BARD1
ENSBTAG00000019274	2	103847180	103870755	ATIC
ENSBTAG00000008300	2	103881402	103950562	FN1
ENSBTAG00000013215	2	104492355	104560643	MREG
ENSBTAG00000010413	2	104589105	104650274	TMEM169
ENSBTAG00000006821	2	104590478	104638012	PECR
ENSBTAG00000010426	2	104656259	104744436	XRCC5
ENSBTAG00000016183	2	104782834	104808656	-
ENSBTAG00000003843	2	105138334	105188478	SMARCAL1
ENSBTAG00000003846	2	105202277	105204896	RPL37A
ENSBTAG00000005596	2	105338358	105367369	IGFBP2
ENSBTAG00000048210	2	105374919	105375498	-
ENSBTAG00000007062	2	105378991	105397646	IGFBP5
ENSBTAG00000002485	2	106627006	106773157	TNS1
ENSBTAG00000044630	2	106733739	106733811	bta-mir-2356
ENSBTAG00000038042	2	106906773	106914272	-
ENSBTAG00000026753	2	106936887	106940905	-
ENSBTAG00000010386	2	106978526	107006143	-
ENSBTAG00000042880	2	106981631	106981767	SNORA42
ENSBTAG00000003923	2	107011785	107014997	GPBAR1
ENSBTAG00000003927	2	107015360	107020262	AAMP
ENSBTAG00000003936	2	107020657	107093550	PNKD
ENSBTAG00000003935	2	107023827	107041372	TMBIM1
ENSBTAG00000003944	2	107100145	107105993	CATIP
ENSBTAG00000015520	2	107114929	107125867	SLC11A1
ENSBTAG00000008362	2	107130648	107135774	CTDSP1
ENSBTAG00000029850	2	107133394	107133478	bta-mir-26b
ENSBTAG00000018543	2	107145491	107169192	VIL1
ENSBTAG00000016572	2	107174362	107245866	USP37
ENSBTAG00000003807	2	107256013	107289222	CNOT9
ENSBTAG00000003809	2	107298620	107321320	PLCD4
ENSBTAG00000026772	2	107322277	107338174	ZNF142
ENSBTAG00000003813	2	107341872	107345830	BCS1L
ENSBTAG00000003817	2	107346299	107355558	RNF25
ENSBTAG00000003819	2	107356024	107382298	STK36
ENSBTAG00000018415	2	107412038	107428757	TTLL4
ENSBTAG00000013489	2	107462687	107504968	CYP27A1
ENSBTAG00000013492	2	107509452	107516981	PRKAG3
ENSBTAG00000013990	2	107544683	107556681	WNT6
ENSBTAG00000009217	2	107564021	107576619	WNT1-A
ENSBTAG00000031041	2	107742904	107834901	NHEJ1
ENSBTAG00000012618	2	107836179	107842357	SLC23A3
ENSBTAG00000012619	2	107844325	107848708	CNPPD1
ENSBTAG00000012620	2	107850115	107855315	RETREG2
ENSBTAG00000020606	2	107881216	107884050	ZFAND2B
ENSBTAG00000020607	2	107884171	107891799	ABCB6
ENSBTAG00000020608	2	107892323	107901716	ATG9A
ENSBTAG00000020610	2	107902020	107908498	ANKZF1
ENSBTAG00000020611	2	107908452	107915086	GLB1L
ENSBTAG00000020613	2	107916906	107920288	STK16
ENSBTAG00000030974	2	107921714	107925511	TUBA4A
ENSBTAG00000030973	2	107936557	107942525	-
ENSBTAG00000013782	2	107949740	107957014	DNAJB2
ENSBTAG00000013798	2	107958895	107978251	PTPRN
ENSBTAG00000013799	2	107981292	107982291	-
ENSBTAG00000010897	2	107992893	107998432	RESP18
ENSBTAG00000021514	2	108029961	108042198	DNPEP
ENSBTAG00000005353	2	108075460	108082534	DES
ENSBTAG00000046176	2	108089328	108147468	SPEG
ENSBTAG00000002995	2	108153423	108160399	GMPPA
ENSBTAG00000020539	2	108191933	108197089	CHPF
ENSBTAG00000020540	2	108197663	108203601	TMEM198
ENSBTAG00000040338	2	108203750	108225840	OBSL1
ENSBTAG00000009972	2	108226858	108229830	INHA
ENSBTAG00000038992	2	108246184	108260780	STK11IP
ENSBTAG00000014975	2	108273128	108286884	SLC4A3
ENSBTAG00000010030	2	110251546	110405363	EPHA4
ENSBTAG00000009950	2	111129286	111229639	PAX3
ENSBTAG00000011649	2	111504465	111578408	FARSB
ENSBTAG00000000301	2	111598716	111600550	-
ENSBTAG00000008431	2	111602255	111631564	MOGAT1
ENSBTAG00000017258	2	111797170	111887224	ACSL3
ENSBTAG00000005315	2	111820296	111821112	RPS6
ENSBTAG00000006432	2	111987824	111991013	KCNE4
ENSBTAG00000021588	2	112549869	112555375	SCG2
ENSBTAG00000027962	2	112675322	112675995	-
ENSBTAG00000011133	2	112680366	112747206	AP1S3
ENSBTAG00000016951	2	112793508	112845293	WDFY1
ENSBTAG00000011514	2	112851020	112858967	MRPL44
ENSBTAG00000008717	2	112870323	112900274	SERPINE2
ENSBTAG00000038700	2	113274595	113287683	FAM124B
ENSBTAG00000021769	2	113372323	113487279	CUL3
ENSBTAG00000000581	2	113649874	113891180	DOCK1-
ENSBTAG00000019152	2	114336116	114595813	NYAP2
ENSBTAG00000009013	2	115488210	115488855	-
ENSBTAG00000021308	2	115790540	115794253	IRS1
ENSBTAG00000023963	2	115826528	115960780	RHBDD1
ENSBTAG00000021310	2	115971118	116104632	COL4A4
ENSBTAG00000021316	2	116131000	116291205	COL4A3
ENSBTAG00000021319	2	116299721	116328015	-
ENSBTAG00000021323	2	116441987	116516520	AGFG1
ENSBTAG00000021325	2	116619949	116644855	SLC19A3
ENSBTAG00000007127	2	116645761	116647392	-
ENSBTAG00000021328	2	116898519	116942744	SPHKAP
ENSBTAG00000037640	2	117836412	118104185	PID1
ENSBTAG00000016063	2	118194131	118436930	DNER
ENSBTAG00000039046	2	118596201	118598002	-
ENSBTAG00000021653	2	118622220	118729375	TRIP12
ENSBTAG00000010338	2	118773130	118879538	FBXO36
ENSBTAG00000010344	2	118886691	118909613	SLC16A14
ENSBTAG00000009664	2	118927759	118962018	-
ENSBTAG00000007280	2	119029185	119030313	-
ENSBTAG00000005584	2	119050744	119051409	-
ENSBTAG00000015752	2	119074977	119124140	-
ENSBTAG00000047133	2	119079503	119091617	-
ENSBTAG00000037989	2	119144804	119159455	-
ENSBTAG00000037702	2	119171774	119206160	-
ENSBTAG00000038710	2	119215745	119263577	-
ENSBTAG00000040055	2	119340636	119443035	CAB39
ENSBTAG00000017855	2	119476496	119490380	ITM2C
ENSBTAG00000017431	2	119524747	119525703	GPR55
ENSBTAG00000005119	2	119675723	119756976	PSMD1
ENSBTAG00000039772	2	119704776	119719894	HTR2B
ENSBTAG00000018502	2	119777718	119932189	ARMC9
ENSBTAG00000001359	2	119989628	119990869	B3GNT7
ENSBTAG00000016174	2	120039585	120049214	-
ENSBTAG00000043297	2	120041108	120041187	SNORD2-
ENSBTAG00000017684	2	120101359	120105554	NMUR1
ENSBTAG00000002549	2	120227920	120232987	-
ENSBTAG00000019480	2	120250522	120305878	PDE6D
ENSBTAG00000014988	2	120278333	120279307	-
ENSBTAG00000005207	2	120311157	120333986	COPS7B
ENSBTAG00000003253	2	120392634	120397261	NPPC
ENSBTAG00000011964	2	120486066	120794558	DIS3L2
ENSBTAG00000011390	2	120975092	120982350	CHRND
ENSBTAG00000045943	2	120988439	120993968	CHRNG
ENSBTAG00000010598	2	120995644	121025344	EIF4E2
ENSBTAG00000045513	2	121091687	121101734	-
ENSBTAG00000004603	2	121176035	121225724	PHC2
ENSBTAG00000012629	2	121242594	121268659	ZNF362
ENSBTAG00000020671	2	121347861	121383138	TRIM62
ENSBTAG00000020548	2	121400544	121444433	AZIN2
ENSBTAG00000017605	2	121486298	121509903	AK2
ENSBTAG00000044284	2	121518939	121519017	bta-mir-2357
ENSBTAG00000008330	2	121552618	121576145	RNF19B
ENSBTAG00000002184	2	121636112	121638403	FNDC5
ENSBTAG00000018067	2	121648043	121679666	S1--PBP
ENSBTAG00000018065	2	121679989	121712437	YARS
ENSBTAG00000018062	2	121715011	121721419	KIAA1522
ENSBTAG00000026684	2	121782950	121800918	SYNC
ENSBTAG00000005904	2	121800923	121817395	RBBP4
ENSBTAG00000027159	2	121818177	121830440	ZBTB8OS
ENSBTAG00000018199	2	121847012	121901991	ZBTB8A
ENSBTAG00000020655	2	122006937	122029837	BSDC1
ENSBTAG00000020652	2	122030511	122032081	TSSK3
ENSBTAG00000037902	2	122032489	122033438	FAM229A
ENSBTAG00000046862	2	122053749	122057011	MARCKSL1
ENSBTAG00000012698	2	122055992	122087843	HDAC1
ENSBTAG00000012695	2	122092889	122113823	LCK
ENSBTAG00000002027	2	122115660	122117248	FAM167B
ENSBTAG00000014390	2	122121403	122128496	-
ENSBTAG00000014388	2	122128559	122136316	EIF3I
ENSBTAG00000009163	2	122136381	122141767	TMEM234
ENSBTAG00000026696	2	122141905	122146510	DCDC2B
ENSBTAG00000015103	2	122146965	122149800	IQCC
ENSBTAG00000015104	2	122150084	122154154	CCDC28B
ENSBTAG00000027930	2	122169405	122170058	-
ENSBTAG00000016954	2	122194339	122213700	TMEM39B
ENSBTAG00000012497	2	122233943	122257545	KHDRBS1
ENSBTAG00000040518	2	122343234	122344583	-
ENSBTAG00000039121	2	122350144	122359897	PTP4A2
ENSBTAG00000010657	2	122503653	122533252	ADGRB2
ENSBTAG00000010050	2	122557458	122611951	COL16A1
ENSBTAG00000010378	2	122620933	122638734	PEF1
ENSBTAG00000010366	2	122641987	122649721	HCRTR1
ENSBTAG00000013235	2	122685823	122695535	TINAGL1
ENSBTAG00000016819	2	122723225	122783830	FABP3
ENSBTAG00000016818	2	122784558	122889605	-
ENSBTAG00000011582	2	122814786	122817735	-
ENSBTAG00000035081	2	122824336	122835401	-
ENSBTAG00000016817	2	122889872	122915674	SNRNP4-
ENSBTAG00000020159	2	122975078	122980139	NKAIN1
ENSBTAG00000018979	2	123070708	123196529	PUM1
ENSBTAG00000042775	2	123192312	123192396	SNORD1-3
ENSBTAG00000026676	2	123237086	123244753	SDC3
ENSBTAG00000005477	2	123350418	123376541	LAPTM5
ENSBTAG00000003479	2	123392015	123401324	MATN1
ENSBTAG00000012848	2	124819576	124906896	PTPRU
ENSBTAG00000017253	2	124913878	124949961	MECR
ENSBTAG00000013309	2	124956594	124982238	SRSF4
ENSBTAG00000047524	2	125010196	125011119	TMEM2--B
ENSBTAG00000006667	2	125014818	125113212	EPB41
ENSBTAG00000003202	2	125213837	125255802	OPRD1
ENSBTAG00000015771	2	125294728	125324175	YTHDF2
ENSBTAG00000001160	2	125343515	125370269	GMEB1
ENSBTAG00000042723	2	125390299	125390431	U11
ENSBTAG00000026660	2	125394311	125418237	-
ENSBTAG00000021525	2	125426086	125427402	-
ENSBTAG00000048228	2	125434927	125438150	-
ENSBTAG00000042986	2	125436173	125436307	SNORA16
ENSBTAG00000042871	2	125436795	125436925	SNORA44
ENSBTAG00000043315	2	125437145	125437270	SNORA61
ENSBTAG00000042553	2	125437888	125437961	SNORD99
ENSBTAG00000010393	2	125439385	125462744	TRNAU1AP
ENSBTAG00000003788	2	125468461	125475905	RCC1
ENSBTAG00000002727	2	125507620	125558651	PHACTR4
ENSBTAG00000003676	2	125600540	125600953	-
ENSBTAG00000040210	2	125629834	125630345	-
ENSBTAG00000002678	2	125653307	125658882	MED18
ENSBTAG00000002363	2	125698160	125714128	SESN2
ENSBTAG00000006342	2	125727885	125730128	-
ENSBTAG00000018385	2	125733245	125757519	DNAJC8
ENSBTAG00000027051	2	125784497	125811602	PTAFR
ENSBTAG00000043989	2	125899852	125969668	EYA3
ENSBTAG00000008800	2	125975898	125982957	XKR8
ENSBTAG00000012997	2	125983558	126015376	SMPDL3B
ENSBTAG00000006225	2	126030987	126055499	RPA2
ENSBTAG00000006223	2	126058353	126070741	THEMIS2
ENSBTAG00000003867	2	126098691	126100983	-
ENSBTAG00000003866	2	126111731	126129768	PPP1R8
ENSBTAG00000044441	2	126126020	126126185	SCARNA1
ENSBTAG00000001192	2	126134951	126170517	STX12
ENSBTAG00000019614	2	126189467	126219819	FAM76A
ENSBTAG00000007554	2	126246561	126250182	IFI6
ENSBTAG00000011784	2	126276335	126291824	FGR
ENSBTAG00000037456	2	126350164	126354957	AHDC1
ENSBTAG00000018374	2	126399312	126469335	WASF2
ENSBTAG00000019728	2	126490904	126494833	CD164L2
ENSBTAG00000010254	2	126506015	126518906	MAP3K6
ENSBTAG00000010253	2	126519062	126526238	SYTL1
ENSBTAG00000010249	2	126531507	126541901	TMEM222
ENSBTAG00000008766	2	126676550	126727482	SLC9A1
ENSBTAG00000018413	2	126799591	126807056	FAM46B
ENSBTAG00000004416	2	126860368	126873806	NUDC
ENSBTAG00000014848	2	126892710	126894458	NR-B2
ENSBTAG00000014849	2	126904071	126910834	GPATCH3
ENSBTAG00000014850	2	126911037	126920480	GPN2
ENSBTAG00000009223	2	126929535	126930878	SFN
ENSBTAG00000046672	2	126937974	126964887	ZDHHC18
ENSBTAG00000009796	2	126983130	126992474	PIGV
ENSBTAG00000001024	2	127000106	127066994	ARID1A
ENSBTAG00000014447	2	127164652	127202531	RPS6KA1
ENSBTAG00000038104	2	127251767	127255331	-
ENSBTAG00000003235	2	127266788	127295155	DHDDS
ENSBTAG00000009631	2	127356739	127362422	ZNF683
ENSBTAG00000005629	2	127370017	127395010	CRYBG2
ENSBTAG00000005628	2	127396373	127397972	CD52
ENSBTAG00000009581	2	127406823	127429124	UBXN11
ENSBTAG00000009580	2	127429585	127431204	-
ENSBTAG00000009579	2	127433456	127463144	CEP85
ENSBTAG00000039276	2	127471498	127483325	-
ENSBTAG00000026638	2	127488535	127499030	CATSPER4
ENSBTAG00000047148	2	127502997	127504663	-
ENSBTAG00000019399	2	127507867	127517515	-
ENSBTAG00000009562	2	127523710	127524790	ZNF593
ENSBTAG00000013131	2	127530913	127533980	FAM11-D
ENSBTAG00000001513	2	127561537	127569228	PDIK1L
ENSBTAG00000005085	2	127615050	127630608	TRIM63
ENSBTAG00000006355	2	127638455	127645772	SLC3-A2
ENSBTAG00000006349	2	127647571	127665188	EXTL1
ENSBTAG00000005105	2	127684837	127720396	PAFAH2
ENSBTAG00000013761	2	127773927	127779431	-
ENSBTAG00000021787	2	127813023	127818513	PAQR7
ENSBTAG00000021786	2	127821034	127833467	AUNIP
ENSBTAG00000021781	2	127834362	127849364	MTFR1L
ENSBTAG00000021778	2	127851648	127869417	SELENON
ENSBTAG00000003069	2	127888646	128008111	MAN1C1
ENSBTAG00000001050	2	128078919	128103312	LDLRAP1
ENSBTAG00000002988	2	128137418	128203726	TMEM57
ENSBTAG00000001296	2	128256214	128272007	TMEM5-A
ENSBTAG00000015222	2	128302962	128306994	RSRP1
ENSBTAG00000001651	2	128320057	128325052	SYF2
ENSBTAG00000019800	2	128629675	128656311	RUNX3
ENSBTAG00000009470	2	128710453	128783921	CLIC4
ENSBTAG00000013772	2	128848938	128877230	SRRM1
ENSBTAG00000012604	2	128916150	128930501	NCMAP
ENSBTAG00000017452	2	128984354	129018364	RCAN3
ENSBTAG00000013048	2	129041413	129091075	NIPAL3
ENSBTAG00000001101	2	129315264	129338069	IFNLR1
ENSBTAG00000001100	2	129351698	129378160	IL22RA1
ENSBTAG00000014885	2	129388770	129437616	MYOM3
ENSBTAG00000008072	2	129522680	129534734	SRSF1-
ENSBTAG00000030435	2	129536933	129540976	PNRC2
ENSBTAG00000019371	2	129597586	129634311	CNR2
ENSBTAG00000030434	2	129652475	129675550	FUCA1
ENSBTAG00000021832	2	129687547	129705679	HMGCL
ENSBTAG00000005002	2	129707282	129711866	GALE
ENSBTAG00000011625	2	129712519	129713577	-
ENSBTAG00000021620	2	129716209	129723902	PITHD1
ENSBTAG00000047467	2	129726530	129728612	-
ENSBTAG00000026585	2	129738383	129752889	TCEB3
ENSBTAG00000020905	2	129791372	129795563	RPL11
ENSBTAG00000030425	2	129895413	129897012	ID3
ENSBTAG00000014400	2	129927356	129942090	E2F2
ENSBTAG00000012263	2	129969269	130018036	ASAP3
ENSBTAG00000038865	2	130023501	130069587	TCEA3
ENSBTAG00000002594	2	130078397	130084459	ZNF436
ENSBTAG00000016578	2	130103590	130132649	HNRNPR
ENSBTAG00000009502	2	130360072	130363164	LUZP1
ENSBTAG00000009500	2	130370509	130436531	KDM1A
ENSBTAG00000045902	2	130499267	130554058	EPHB2
ENSBTAG00000011196	2	130769172	130775911	C1QB
ENSBTAG00000011195	2	130781188	130782246	-
ENSBTAG00000011193	2	130783987	130788357	C1QC
ENSBTAG00000007153	2	130792855	130795743	C1QA
ENSBTAG00000016448	2	130900401	130937992	ZBTB4-
ENSBTAG00000045330	2	130903852	130903927	bta-mir-2284u
ENSBTAG00000022671	2	131304772	131315806	WNT4
ENSBTAG00000001700	2	131341266	131359925	-
ENSBTAG00000040602	2	131410548	131414758	-
ENSBTAG00000013085	2	131425507	131432711	-
ENSBTAG00000030269	2	131462792	131466400	-
ENSBTAG00000017122	2	131517579	131587498	HSPG2
ENSBTAG00000001784	2	131589017	131597324	LDLRAD2
ENSBTAG00000006940	2	131624285	131696605	USP48
ENSBTAG00000008952	2	131706265	131776123	RAP1GAP
ENSBTAG00000008951	2	131791680	131857642	ALPL
ENSBTAG00000002977	2	131935441	132060210	ECE1
ENSBTAG00000040215	2	132097562	132451412	EIF4G3
ENSBTAG00000018656	2	132470750	132507576	HP1BP3
ENSBTAG00000001082	2	132522953	132529468	SH2D5
ENSBTAG00000017644	2	132533579	132584194	KIF17
ENSBTAG00000006085	2	132587705	132600729	DDOST
ENSBTAG00000006084	2	132601302	132621738	PINK1
ENSBTAG00000006136	2	132636462	132657392	CDA
ENSBTAG00000046988	2	132691772	132692743	FAM43B
ENSBTAG00000020850	2	132731029	132738645	MUL1
ENSBTAG00000009156	2	132751703	132754808	CAMK2N1
ENSBTAG00000013511	2	132877447	132929818	VWA5B1
ENSBTAG00000016877	2	133088083	133100875	PLA2G2C
ENSBTAG00000046977	2	133149365	133157295	-
ENSBTAG00000020499	2	133176678	133189041	-
ENSBTAG00000039122	2	133224531	133246491	PLA2G5
ENSBTAG00000017108	2	133387211	133416030	OTUD3
ENSBTAG00000007998	2	133502454	133607696	TMCO4
ENSBTAG00000007996	2	133610639	133623061	HTR6
ENSBTAG00000005140	2	133632742	133634622	-
ENSBTAG00000004554	2	133789485	133926170	CAPZB
ENSBTAG00000013650	2	133933077	133949856	-
ENSBTAG00000012289	2	133953059	133956669	-
ENSBTAG00000026758	2	133974504	133983362	-
ENSBTAG00000011951	2	133992732	133998200	MRTO4
ENSBTAG00000011950	2	133998613	134021304	EMC1
ENSBTAG00000044375	2	134015865	134015952	SNORA7-
ENSBTAG00000015240	2	134039040	134176134	UBR4
ENSBTAG00000030340	2	134294882	134340689	-
ENSBTAG00000030335	2	134345970	134380241	ALDH4A1
ENSBTAG00000014967	2	134512629	134616219	PAX7
ENSBTAG00000030322	2	134776472	134778862	KLHDC7A
ENSBTAG00000006438	2	135418586	135422028	ACTL8
ENSBTAG00000000684	2	135557345	135672091	ARHGEF1-L
ENSBTAG00000008579	2	135784598	135809900	RCC2
ENSBTAG00000045172	2	135810541	135810604	bta-mir-2358
ENSBTAG00000012052	2	135836956	135864707	PADI4
ENSBTAG00000002138	2	135922930	135967599	PADI1
ENSBTAG00000003403	2	136049644	136103406	PADI2
ENSBTAG00000008314	2	136125304	136154362	SDHB
ENSBTAG00000008309	2	136162616	136182586	ATP13A2
ENSBTAG00000003832	2	136187693	136192151	MFAP2
ENSBTAG00000003822	2	136193743	136239981	CROCC
ENSBTAG00000013282	2	136252384	136266397	NECAP2
ENSBTAG00000013281	2	136276529	136314563	-
ENSBTAG00000009251	2	136317925	136337845	SZRD1
ENSBTAG00000047837	2	136338529	136351001	-
ENSBTAG00000008510	2	136362255	136444097	FBXO42
ENSBTAG00000014221	2	136457565	136461977	RSG1
ENSBTAG00000005670	2	136480737	136491543	ARHGEF19
ENSBTAG00000000815	2	136525537	136551769	EPHA2
ENSBTAG00000034680	2	136610244	136617316	FAM131C
ENSBTAG00000034674	2	136618334	136630339	-
ENSBTAG00000010940	2	136635160	136637353	HSPB7
ENSBTAG00000010938	2	136647774	136650918	C2H1orf64
ENSBTAG00000002952	3	250260	276531	TBX19
ENSBTAG00000037819	3	329276	345806	SFT2D2
ENSBTAG00000005393	3	402035	472282	TIPRL
ENSBTAG00000000616	3	553190	575832	GPR161
ENSBTAG00000020969	3	587034	768209	DCAF6
ENSBTAG00000045995	3	759066	759496	-
ENSBTAG00000020968	3	768307	799012	MPC2
ENSBTAG00000001052	3	825294	905484	ADCY1-
ENSBTAG00000002823	3	930876	1012734	MPZL1
ENSBTAG00000014151	3	1058468	1130225	RCSD1
ENSBTAG00000008931	3	1196982	1208368	CREG1
ENSBTAG00000012700	3	1230988	1314962	CD247
ENSBTAG00000024534	3	1328186	1415265	POU2F1
ENSBTAG00000008652	3	1656685	1723930	DUSP27
ENSBTAG00000009148	3	1726504	1779667	GPA33
ENSBTAG00000016550	3	1881239	1937675	MAEL
ENSBTAG00000019497	3	1955064	2022631	ILDR2
ENSBTAG00000010456	3	2089527	2105290	TADA1
ENSBTAG00000010775	3	2107192	2126252	POGK
ENSBTAG00000022954	3	2630819	2631902	-
ENSBTAG00000047468	3	2867606	2868345	FAM78B
ENSBTAG00000044150	3	3045781	3119590	UCK2
ENSBTAG00000010009	3	3166689	3222619	TMCO1
ENSBTAG00000017852	3	3252171	3281221	ALDH9A1
ENSBTAG00000010265	3	3296282	3319165	MGST3
ENSBTAG00000016801	3	3576688	3636911	RXRG
ENSBTAG00000012025	3	3692343	3865786	LMX1A
ENSBTAG00000013801	3	4228463	4527283	PBX1
ENSBTAG00000045987	3	5352171	5352859	-
ENSBTAG00000034449	3	5454661	5455256	-
ENSBTAG00000007247	3	6033721	6072026	NUF2
ENSBTAG00000016341	3	6228349	6426528	RGS5
ENSBTAG00000046277	3	6287012	6292402	RGS4
ENSBTAG00000027425	3	6560555	6569286	CCDC19-
ENSBTAG00000005976	3	6629251	6659067	HSD17B7
ENSBTAG00000004885	3	6672018	6847222	DDR2
ENSBTAG00000010206	3	6900267	6932034	UAP1
ENSBTAG00000001608	3	6938875	6939732	-
ENSBTAG00000012694	3	6975867	6995683	UHMK1
ENSBTAG00000020767	3	7070264	7074707	-
ENSBTAG00000010158	3	7105925	7463616	-
ENSBTAG00000010174	3	7112318	7115084	SPATA46
ENSBTAG00000034147	3	7528022	7577290	OLFML2B
ENSBTAG00000046175	3	7540341	7542460	-
ENSBTAG00000005227	3	7613876	7843250	ATF6
ENSBTAG00000021754	3	7849647	7857668	DUSP12
ENSBTAG00000021842	3	7928113	7944607	-
ENSBTAG00000002096	3	7996519	8005228	-
ENSBTAG00000039035	3	8027845	8029776	HSPA6
ENSBTAG00000038124	3	8033835	8040506	-
ENSBTAG00000015856	3	8160871	8193427	CFAP126
ENSBTAG00000015853	3	8195438	8226068	SDHC
ENSBTAG00000033835	3	8229236	8234089	MPZ
ENSBTAG00000040512	3	8249981	8276724	PCP4L1
ENSBTAG00000009215	3	8290360	8295271	NR1I3
ENSBTAG00000009213	3	8294406	8298900	Tom4-B
ENSBTAG00000024503	3	8305544	8308776	FCER1G
ENSBTAG00000002203	3	8309350	8318876	NDUFS2
ENSBTAG00000013210	3	8322938	8331146	ADAMTS4
ENSBTAG00000021897	3	8340547	8345532	B4GALT3
ENSBTAG00000021894	3	8345630	8349334	PPOX
ENSBTAG00000021893	3	8350180	8356345	USP21
ENSBTAG00000021705	3	8356956	8360652	UFC1
ENSBTAG00000020154	3	8381806	8392000	DEDD
ENSBTAG00000020153	3	8392622	8395532	NIT1
ENSBTAG00000020152	3	8395605	8407551	-
ENSBTAG00000020150	3	8407875	8409695	KLHDC9
ENSBTAG00000017877	3	8421828	8438222	NECTIN4
ENSBTAG00000017875	3	8439001	8453973	ARHGAP3-
ENSBTAG00000017873	3	8455700	8461692	USF1
ENSBTAG00000017856	3	8461937	8463395	TSTD1
ENSBTAG00000017846	3	8483556	8508122	F11R
ENSBTAG00000046231	3	8770080	8772051	-
ENSBTAG00000002951	3	8794793	8831787	CD244
ENSBTAG00000002947	3	8836998	8864398	-
ENSBTAG00000010458	3	8879270	8892720	-
ENSBTAG00000024849	3	8942579	8953702	-
ENSBTAG00000001197	3	8969737	8985751	SLAMF7
ENSBTAG00000011238	3	9022904	9053379	CD48
ENSBTAG00000007927	3	9090441	9129487	SLAMF1
ENSBTAG00000019033	3	9215138	9239453	CD84
ENSBTAG00000014368	3	9272217	9293445	SLAMF6
ENSBTAG00000015741	3	9371595	9372444	-
ENSBTAG00000006560	3	9385092	9409694	VANGL2
ENSBTAG00000020027	3	9442357	9442758	NHLH1
ENSBTAG00000004334	3	9453300	9468330	NCSTN
ENSBTAG00000004333	3	9468431	9512487	COPA
ENSBTAG00000007537	3	9517705	9523145	PEX19
ENSBTAG00000005796	3	9538550	9576282	-
ENSBTAG00000005793	3	9578375	9588605	PEA15
ENSBTAG00000020223	3	9591852	9601502	CASQ1
ENSBTAG00000038523	3	9605197	9637360	ATP1A4
ENSBTAG00000010551	3	9645440	9670496	ATP1A2
ENSBTAG00000009982	3	9695129	9702141	IGSF8
ENSBTAG00000024507	3	9705464	9709562	KCNJ9
ENSBTAG00000002414	3	9720672	9755813	KCNJ1-
ENSBTAG00000002419	3	9762001	9765432	PIGM
ENSBTAG00000007241	3	9848246	9851355	SLAMF9
ENSBTAG00000001481	3	9859945	9877224	IGSF9
ENSBTAG00000002068	3	9878839	9886647	TAGLN2
ENSBTAG00000044526	3	9881758	9881830	bta-mir-1584
ENSBTAG00000018487	3	9901068	9930295	CFAP45
ENSBTAG00000010670	3	9942947	9950485	VSIG8
ENSBTAG00000016698	3	9968522	9977098	SLAMF8
ENSBTAG00000017786	3	9991099	10000540	FCRL6
ENSBTAG00000004776	3	10029474	10030882	DUSP23
ENSBTAG00000012887	3	10539988	10546195	FCER1A
ENSBTAG00000003220	3	10647427	10648940	ACKR1
ENSBTAG00000003217	3	10652468	10683411	CADM3
ENSBTAG00000011511	3	10821598	10858863	-
ENSBTAG00000000888	3	11111861	11204434	SPTA1
ENSBTAG00000026848	3	11468021	11468512	-
ENSBTAG00000039366	3	11533840	11539776	-
ENSBTAG00000009421	3	11724338	11727830	CD1E
ENSBTAG00000038502	3	11752306	11755962	-
ENSBTAG00000022893	3	11848078	11851427	-
ENSBTAG00000038263	3	11993523	11997024	-
ENSBTAG00000047988	3	12109821	12113234	-
ENSBTAG00000024960	3	12140693	12144439	-
ENSBTAG00000047776	3	12170093	12173511	-
ENSBTAG00000039993	3	12186725	12189914	-
ENSBTAG00000005799	3	12308303	12326076	KIRREL1
ENSBTAG00000022514	3	12546984	12563851	CD5L
ENSBTAG00000005891	3	12615413	12647987	FCRL1
ENSBTAG00000000964	3	12862100	12907593	FCRL5
ENSBTAG00000008649	3	13743911	13753402	ETV3
ENSBTAG00000012361	3	13887504	13970875	ARHGEF11
ENSBTAG00000012348	3	13973123	13985544	LRRC71
ENSBTAG00000012405	3	13986478	14007210	PEAR1
ENSBTAG00000003060	3	14019444	14037555	NTRK1
ENSBTAG00000003054	3	14039800	14055462	INSRR
ENSBTAG00000024470	3	14075266	14085162	SH2D2A
ENSBTAG00000000608	3	14090127	14117838	PRCC
ENSBTAG00000039793	3	14130196	14138913	HDGF
ENSBTAG00000001520	3	14141433	14146444	MRPL24
ENSBTAG00000001519	3	14146763	14153732	RRNAD1
ENSBTAG00000001518	3	14154160	14159242	ISG2-L2
ENSBTAG00000005716	3	14173130	14178630	CRABP2
ENSBTAG00000015794	3	14208425	14215064	NES
ENSBTAG00000015784	3	14254486	14259736	HAPLN2
ENSBTAG00000000406	3	14279666	14287674	GPATCH4
ENSBTAG00000000404	3	14287557	14290449	NAXE
ENSBTAG00000006882	3	14306401	14346150	IQGAP3
ENSBTAG00000021649	3	14353658	14354168	-
ENSBTAG00000046545	3	14380072	14413740	MEF2D
ENSBTAG00000012234	3	14493715	14507416	RHBG
ENSBTAG00000006373	3	14531700	14538480	TSACC
ENSBTAG00000006370	3	14538748	14553305	CCT3
ENSBTAG00000006364	3	14558547	14561397	GLMP
ENSBTAG00000009436	3	14561667	14567714	TMEM79
ENSBTAG00000009435	3	14569447	14597121	SMG5
ENSBTAG00000009434	3	14598347	14602877	-
ENSBTAG00000009433	3	14603348	14604401	BGLAP
ENSBTAG00000009432	3	14605971	14627746	PMF1
ENSBTAG00000009431	3	14627939	14644796	SLC25A44
ENSBTAG00000012228	3	14659269	14679216	SEMA4A
ENSBTAG00000017574	3	14696144	14715262	LMNA
ENSBTAG00000019158	3	14745267	14750311	MEX3A
ENSBTAG00000018914	3	14755582	14762653	RAB25
ENSBTAG00000011754	3	14763800	14766875	LAMTOR2
ENSBTAG00000001548	3	14767915	14781668	UBQLN4
ENSBTAG00000001212	3	14808605	14815178	SSR2
ENSBTAG00000000113	3	14843522	14868193	ARHGEF2
ENSBTAG00000046885	3	14871054	14872623	RXFP4
ENSBTAG00000000108	3	14889681	14906957	KIAA-9-7
ENSBTAG00000045209	3	14896533	14896666	SCARNA15
ENSBTAG00000042559	3	14901013	14901146	SNORA42
ENSBTAG00000000105	3	14908141	14917339	RIT1
ENSBTAG00000011209	3	14926783	14946170	SYT11
ENSBTAG00000045596	3	14967808	14990444	-
ENSBTAG00000020356	3	15009727	15093527	-
ENSBTAG00000026613	3	15093505	15097679	MSTO1
ENSBTAG00000001199	3	15106137	15145083	DAP3
ENSBTAG00000003954	3	15176831	15353404	ASH1L
ENSBTAG00000003948	3	15356047	15374937	RUSC1
ENSBTAG00000017056	3	15399755	15408994	PKLR
ENSBTAG00000017055	3	15409813	15418775	HCN3
ENSBTAG00000014393	3	15422624	15431541	CLK2
ENSBTAG00000012094	3	15432100	15436418	SCAMP3
ENSBTAG00000047731	3	15437676	15442475	FAM189B
ENSBTAG00000014841	3	15445102	15463930	GBA
ENSBTAG00000014840	3	15464426	15468964	MTX1
ENSBTAG00000000057	3	15470302	15480443	THBS3
ENSBTAG00000017104	3	15482856	15486936	MUC1
ENSBTAG00000010617	3	15498847	15501486	KRTCAP2
ENSBTAG00000003535	3	15517158	15517733	DPM3
ENSBTAG00000003083	3	15518286	15520448	SLC5-A1
ENSBTAG00000020244	3	15521494	15528093	EFNA1
ENSBTAG00000033423	3	15567318	15576042	-
ENSBTAG00000010673	3	15587570	15591685	EFNA4
ENSBTAG00000010663	3	15593459	15603312	ADAM15
ENSBTAG00000010655	3	15603805	15619232	DCST1
ENSBTAG00000010638	3	15619491	15636992	DCST2
ENSBTAG00000021512	3	15634915	15648928	ZBTB7B
ENSBTAG00000045967	3	15657632	15658331	LENEP
ENSBTAG00000000186	3	15658831	15664782	FLAD1
ENSBTAG00000024476	3	15667485	15670986	CKS1B
ENSBTAG00000019838	3	15671383	15681845	SHC1
ENSBTAG00000004331	3	15682355	15686554	PYGO2
ENSBTAG00000004552	3	15687403	15697893	PBXIP1
ENSBTAG00000043446	3	15691547	15691677	SNORA51
ENSBTAG00000017819	3	15715719	15725510	PMVK
ENSBTAG00000018249	3	15781068	15948350	KCNN3
ENSBTAG00000007519	3	16033026	16052140	ADAR
ENSBTAG00000007517	3	16059671	16067748	CHRNB2
ENSBTAG00000007515	3	16080089	16088325	UBE2Q1
ENSBTAG00000011881	3	16090283	16138512	TDRD1-
ENSBTAG00000045672	3	16143203	16143325	-
ENSBTAG00000020542	3	16143799	16162170	SHE
ENSBTAG00000018474	3	16179345	16231747	IL6R
ENSBTAG00000005161	3	16269720	16289004	ATP8B2
ENSBTAG00000013025	3	16307944	16310536	HAX1
ENSBTAG00000004271	3	16318128	16358192	UBAP2L
ENSBTAG00000043590	3	16327518	16327654	SNORA58
ENSBTAG00000020026	3	16358535	16366943	-
ENSBTAG00000033220	3	16367444	16370673	C1orf189
ENSBTAG00000033217	3	16376436	16403812	TPM1
ENSBTAG00000004987	3	16404892	16505478	NUP21-L
ENSBTAG00000024487	3	16461061	16461606	-
ENSBTAG00000013866	3	16505732	16507247	-
ENSBTAG00000018987	3	16507484	16507861	-
ENSBTAG00000017604	3	16511100	16515182	RAB13
ENSBTAG00000014694	3	16519220	16521673	JTB
ENSBTAG00000014692	3	16521590	16526571	CREB3L4
ENSBTAG00000011284	3	16530784	16534816	SLC39A1
ENSBTAG00000017942	3	16535366	16544863	-
ENSBTAG00000018711	3	16551606	16561470	DENND4B
ENSBTAG00000006678	3	16633874	16644316	GATAD2B
ENSBTAG00000021862	3	16679030	16683525	SLC27A3
ENSBTAG00000006235	3	16685041	16724703	INTS3
ENSBTAG00000006234	3	16747641	16761172	NPR1
ENSBTAG00000012471	3	16772702	16783233	ILF2
ENSBTAG00000012470	3	16783420	16785104	SNAPIN
ENSBTAG00000005166	3	16801898	16811320	CHTOP
ENSBTAG00000005163	3	16812602	16816588	-
ENSBTAG00000021378	3	16818414	16824125	S1--A13
ENSBTAG00000021377	3	16827337	16829392	S1--A14
ENSBTAG00000014204	3	16830511	16837422	S1--A16
ENSBTAG00000037651	3	16869280	16872613	S1--A2
ENSBTAG00000039105	3	16880769	16884904	S1--A3
ENSBTAG00000019203	3	16887102	16888570	S1--A4
ENSBTAG00000000644	3	16891318	16894701	S1--A5
ENSBTAG00000008238	3	16967602	16971446	-
ENSBTAG00000012640	3	17146918	17147898	S1--A8
ENSBTAG00000012638	3	17163820	17165262	S1--A12
ENSBTAG00000006505	3	17176217	17179005	S1--A9
ENSBTAG00000045563	3	18268047	18269612	-
ENSBTAG00000032446	3	18288308	18288811	-
ENSBTAG00000015145	3	18768796	18770416	S1--A11
ENSBTAG00000015147	3	18799612	18810545	S1--A1-
ENSBTAG00000004772	3	18881347	18930585	THEM4
ENSBTAG00000017405	3	18991963	19015891	RORC
ENSBTAG00000021594	3	19030951	19051640	TDRKH
ENSBTAG00000000797	3	19060353	19067401	MRPL9
ENSBTAG00000032733	3	19090895	19098231	RIIAD1
ENSBTAG00000001942	3	19128462	19204626	SNX27
ENSBTAG00000017566	3	19238265	19289315	TUFT1
ENSBTAG00000024407	3	19259499	19260488	-
ENSBTAG00000017564	3	19290676	19309322	CGN
ENSBTAG00000021289	3	19361111	19410845	POGZ
ENSBTAG00000021288	3	19412241	19414600	PSMB4
ENSBTAG00000008091	3	19484700	19493477	SELENBP1
ENSBTAG00000017580	3	19505669	19510571	RFX5
ENSBTAG00000007320	3	19530666	19551727	PI4KB
ENSBTAG00000007318	3	19552536	19557450	ZNF687
ENSBTAG00000006101	3	19598421	19607517	PSMD4
ENSBTAG00000006099	3	19613995	19653186	PIP5K1A
ENSBTAG00000018074	3	19666793	19678632	VPS72
ENSBTAG00000018071	3	19679350	19683836	TMOD4
ENSBTAG00000018070	3	19684361	19686905	SCNM1
ENSBTAG00000020395	3	19687360	19695881	LYSMD1
ENSBTAG00000020394	3	19695881	19698696	TNFAIP8L2
ENSBTAG00000007281	3	19717720	19728131	SEMA6C
ENSBTAG00000015371	3	19740207	19757532	GABPB2
ENSBTAG00000015369	3	19762896	19767967	MLLT11
ENSBTAG00000015363	3	19768810	19776435	CDC42SE1
ENSBTAG00000015349	3	19777080	19779223	C1orf56
ENSBTAG00000015345	3	19779460	19787707	BNIPL
ENSBTAG00000015336	3	19788206	19806629	PRUNE1
ENSBTAG00000015329	3	19808483	19817752	MINDY1
ENSBTAG00000015304	3	19818789	19828310	ANXA9
ENSBTAG00000000099	3	19835017	19843638	CERS2
ENSBTAG00000000098	3	19844271	19875888	SETDB1
ENSBTAG00000021037	3	19956088	19991725	ARNT
ENSBTAG00000021035	3	19994998	20007861	CTSK
ENSBTAG00000017135	3	20024302	20047228	CTSS
ENSBTAG00000002724	3	20059126	20078990	HORMAD1
ENSBTAG00000020357	3	20082069	20126434	GOLPH3L
ENSBTAG00000007123	3	20141694	20146997	ENSA
ENSBTAG00000015154	3	20172325	20176960	-
ENSBTAG00000003604	3	20187039	20195550	ADAMTSL4
ENSBTAG00000003806	3	20228528	20233933	ECM1
ENSBTAG00000003799	3	20234451	20246077	TARS2
ENSBTAG00000014984	3	20254979	20345588	RPRD2
ENSBTAG00000013946	3	20355566	20374193	PRPF3
ENSBTAG00000024378	3	20381753	20394664	MRPS21
ENSBTAG00000021487	3	20400969	20404292	CIART
ENSBTAG00000021485	3	20406684	20413546	C1orf54
ENSBTAG00000021482	3	20416072	20419717	APH1A
ENSBTAG00000021481	3	20420023	20427199	CA14
ENSBTAG00000016730	3	20453150	20465219	ANP32E
ENSBTAG00000004852	3	20519726	20528784	PLEKHO1
ENSBTAG00000020635	3	20534021	20600696	VPS45
ENSBTAG00000001586	3	20656593	20712080	OTUD7B
ENSBTAG00000012496	3	20718768	20726741	MTMR11
ENSBTAG00000012495	3	20727610	20731285	-
ENSBTAG00000001599	3	20746037	20755994	SV2A
ENSBTAG00000006050	3	20759081	20760404	BOLA1
ENSBTAG00000038476	3	20770059	20770469	HIST2H2AB
ENSBTAG00000040098	3	20770381	20771015	-
ENSBTAG00000038025	3	20771300	20773622	-
ENSBTAG00000032456	3	20792836	20793228	HIST2H2AC
ENSBTAG00000032455	3	20793582	20793962	HIST1H2BG
ENSBTAG00000038604	3	20803166	20803923	-
ENSBTAG00000046003	3	20804199	20804743	HIST2H2AC
ENSBTAG00000032453	3	20811443	20813500	-
ENSBTAG00000032452	3	20823726	20824139	-
ENSBTAG00000008592	3	20847979	20856929	-
ENSBTAG00000037565	3	20871006	20901647	-
ENSBTAG00000027263	3	21112094	21112565	-
ENSBTAG00000021823	3	21470721	21474444	HFE2
ENSBTAG00000020060	3	21489097	21493251	TXNIP
ENSBTAG00000013910	3	21502103	21516918	-
ENSBTAG00000008365	3	21519979	21521463	ANKRD34A
ENSBTAG00000008367	3	21523748	21550017	LIX1L
ENSBTAG00000008369	3	21553392	21555392	RBM8A
ENSBTAG00000008370	3	21555818	21560289	-
ENSBTAG00000008372	3	21560999	21566572	PEX11B
ENSBTAG00000008373	3	21567426	21583051	ITGA1-
ENSBTAG00000038844	3	21588494	21605094	ANKRD35
ENSBTAG00000021634	3	21612696	21622086	PIAS3
ENSBTAG00000021635	3	21619324	21624613	NUDT17
ENSBTAG00000021637	3	21626660	21639992	POLR3C
ENSBTAG00000008131	3	21639998	21705577	RNF115
ENSBTAG00000005810	3	21755127	21801218	PDZK1
ENSBTAG00000005809	3	21802389	21847767	GPR89A
ENSBTAG00000021833	3	21859235	21860557	GJA8
ENSBTAG00000006720	3	21983348	21999397	GJA5
ENSBTAG00000017051	3	22064166	22085071	ACP6
ENSBTAG00000002422	3	22106734	22120933	BCL9
ENSBTAG00000046766	3	22441638	22443112	-
ENSBTAG00000020831	3	22486873	22551400	CHD1L
ENSBTAG00000010841	3	22571922	22615024	FMO5
ENSBTAG00000014387	3	22635094	22646401	PRKAB2
ENSBTAG00000001564	3	22916551	23063522	PDE4DIP
ENSBTAG00000007712	3	23186298	23211710	SEC22B
ENSBTAG00000007909	3	23307157	23478243	NOTCH2
ENSBTAG00000039719	3	23672339	23703529	PHGDH
ENSBTAG00000032187	3	23794923	23798630	ZNF697
ENSBTAG00000006769	3	23813912	23823807	-
ENSBTAG00000005064	3	24105659	24200029	WARS2
ENSBTAG00000007767	3	24236815	24359735	TBX15
ENSBTAG00000001080	3	25111140	25352312	SPAG17
ENSBTAG00000019937	3	25361278	25395822	WDR3
ENSBTAG00000016387	3	25400616	25465309	GDAP2
ENSBTAG00000046509	3	25703050	25705109	FAM46C
ENSBTAG00000003586	3	25821124	25969358	MAN1A2
ENSBTAG00000045979	3	25922887	25923738	-
ENSBTAG00000014466	3	26158672	26185881	VTCN1
ENSBTAG00000001748	3	26213057	26227392	TRIM45
ENSBTAG00000015392	3	26244074	26297632	TTF2
ENSBTAG00000018203	3	26319356	26347752	CD1-1
ENSBTAG00000008022	3	26369811	26414580	PTGFRN
ENSBTAG00000017256	3	26584423	26598906	CD2
ENSBTAG00000004849	3	26735793	26817441	IGSF3
ENSBTAG00000040131	3	26825753	26889208	CD58
ENSBTAG00000001246	3	27002873	27025641	ATP1A1
ENSBTAG00000000664	3	27378643	27481821	SLC22A15
ENSBTAG00000046566	3	27428793	27430601	-
ENSBTAG00000011500	3	27658862	27729416	CASQ2
ENSBTAG00000005788	3	27742479	27783993	VANGL1
ENSBTAG00000027923	3	27976839	27978841	-
ENSBTAG00000007446	3	28124615	28125503	NGF
ENSBTAG00000015961	3	28364796	28449607	TSPAN2
ENSBTAG00000006295	3	28419563	28424798	TSHB
ENSBTAG00000032071	3	28442747	28587650	SYCP1
ENSBTAG00000032057	3	28623391	28623702	-
ENSBTAG00000015977	3	28665527	28671398	SIKE1
ENSBTAG00000000678	3	28695271	28723718	CSDE1
ENSBTAG00000046797	3	28723874	28733770	NRAS
ENSBTAG00000045889	3	28737677	28745359	-
ENSBTAG00000011548	3	28756908	28768496	AMPD1
ENSBTAG00000012194	3	28823025	28863221	DENND2C
ENSBTAG00000016705	3	28865272	28879550	-
ENSBTAG00000046438	3	28875280	28875606	-
ENSBTAG00000001499	3	28948285	29088696	TRIM33
ENSBTAG00000018881	3	29343182	29402185	SYT6
ENSBTAG00000011327	3	29506172	29509176	OLFML3
ENSBTAG00000011322	3	29512758	29563150	HIPK1
ENSBTAG00000003616	3	29618297	29624169	DCLRE1B
ENSBTAG00000003614	3	29624719	29635004	AP4B1
ENSBTAG00000012419	3	29643176	29648016	BCL2L15
ENSBTAG00000019617	3	29666149	29722631	PTPN22
ENSBTAG00000031940	3	29725839	29765019	RSBN1
ENSBTAG00000019615	3	29771659	29843496	PHTF1
ENSBTAG00000019611	3	29849955	30117829	MAGI3
ENSBTAG00000027172	3	30318709	30319287	-
ENSBTAG00000008525	3	30361357	30423186	LRIG2
ENSBTAG00000015107	3	30533845	30563298	SLC16A1
ENSBTAG00000006081	3	30761233	30766807	PPM1J
ENSBTAG00000014299	3	30769966	30776469	RHOC
ENSBTAG00000014297	3	30776860	30804255	MOV1-
ENSBTAG00000014295	3	30810109	30854190	CAPZA1
ENSBTAG00000014294	3	30854912	30924055	ST7L
ENSBTAG00000014291	3	30942961	30957520	WNT2B
ENSBTAG00000021602	3	30987502	31026962	CTTNBP2NL
ENSBTAG00000031654	3	31464990	31684943	KCND3
ENSBTAG00000018717	3	31693938	31704445	DDX2-
ENSBTAG00000022580	3	31719424	31733085	FAM212B
ENSBTAG00000014710	3	31746448	31764423	RAP1A
ENSBTAG00000039738	3	31900284	31986507	-
ENSBTAG00000007642	3	31967841	31971684	ADORA3
ENSBTAG00000006441	3	32003756	32020661	ATP5F1
ENSBTAG00000014102	3	32020914	32030445	WDR77
ENSBTAG00000005973	3	32047399	32059347	-
ENSBTAG00000020172	3	32321550	32337248	DENND2D
ENSBTAG00000020169	3	32339827	32376260	CEPT1
ENSBTAG00000009888	3	32376402	32404442	DRAM2
ENSBTAG00000030119	3	32399961	32400092	-
ENSBTAG00000012659	3	32512635	32532412	LRIF1
ENSBTAG00000006466	3	32598408	32637230	CD53
ENSBTAG00000047879	3	32851233	32852963	KCNA3
ENSBTAG00000015459	3	32942122	32945611	KCNA2
ENSBTAG00000014970	3	33134982	33139308	-
ENSBTAG00000015380	3	33152578	33183100	SLC16A4
ENSBTAG00000012555	3	33200771	33203515	RBM15
ENSBTAG00000007352	3	33302949	33325104	KCNC4
ENSBTAG00000001981	3	33337960	33373481	SLC6A17
ENSBTAG00000020966	3	33469022	33478299	ALX3
ENSBTAG00000020964	3	33482961	33503780	STRIP1
ENSBTAG00000018893	3	33513768	33556281	AHCYL1
ENSBTAG00000000283	3	33607139	33621030	CSF1
ENSBTAG00000001845	3	33749803	33757985	-
ENSBTAG00000001842	3	33768050	33770824	GSTM3
ENSBTAG00000031788	3	33782528	33800900	-
ENSBTAG00000017765	3	33805754	33816442	-
ENSBTAG00000016472	3	33824401	33834874	-
ENSBTAG00000012692	3	33837048	33846061	-
ENSBTAG00000037673	3	33874019	33880598	-
ENSBTAG00000013018	3	33932972	33944923	AMPD2
ENSBTAG00000013017	3	33952094	33961478	GNAT2
ENSBTAG00000029921	3	33964964	33965044	bta-mir-197
ENSBTAG00000013016	3	33969546	34013930	GNAI3
ENSBTAG00000013014	3	34016627	34019939	GPR61
ENSBTAG00000014083	3	34054795	34060289	AMIGO1
ENSBTAG00000048120	3	34060769	34060962	7SK
ENSBTAG00000016643	3	34061189	34068836	CYB561D1
ENSBTAG00000009042	3	34070247	34078942	ATXN7L2
ENSBTAG00000015470	3	34082543	34095369	SYPL2
ENSBTAG00000020641	3	34126163	34147197	PSMA5
ENSBTAG00000008849	3	34150876	34214025	SORT1
ENSBTAG00000018807	3	34221092	34235694	MYBPHL
ENSBTAG00000018806	3	34239156	34242726	PSRC1
ENSBTAG00000018804	3	34246149	34270501	CELSR2
ENSBTAG00000012962	3	34283445	34303242	SARS
ENSBTAG00000001136	3	34313872	34353121	KIAA1324
ENSBTAG00000045530	3	34395251	34395683	SCARNA2
ENSBTAG00000038979	3	34401025	34405907	TMEM167B
ENSBTAG00000031656	3	34418712	34426687	TAF13
ENSBTAG00000031655	3	34438481	34438841	-
ENSBTAG00000020384	3	34446314	34506800	WDR47
ENSBTAG00000017129	3	34511153	34544280	CLCC1
ENSBTAG00000017124	3	34545729	34580297	GPSM2
ENSBTAG00000007333	3	34631048	34675858	-
ENSBTAG00000007330	3	34681546	34734868	STXBP3
ENSBTAG00000047874	3	34785792	34793589	PRPF38B
ENSBTAG00000008467	3	34819367	34826371	HENMT1
ENSBTAG00000005439	3	34839059	34877721	FAM1-2B
ENSBTAG00000003752	3	35152469	35210446	SLC25A24
ENSBTAG00000031575	3	35428177	35861571	VAV3
ENSBTAG00000014530	3	35969787	36337030	NTNG1
ENSBTAG00000039951	3	36428458	36429816	PRMT6
ENSBTAG00000031401	3	36546817	36547268	-
ENSBTAG00000015180	3	39113552	39114954	-
ENSBTAG00000024288	3	39885182	39898236	-
ENSBTAG00000019093	3	39926298	39948945	-
ENSBTAG00000019091	3	39998006	40025400	RNPC3
ENSBTAG00000021217	3	40448699	40682012	COL11A1
ENSBTAG00000005990	3	42184097	42188752	S1PR1
ENSBTAG00000019029	3	42408614	42448917	DPH5
ENSBTAG00000019027	3	42465567	42559234	SLC3-A7
ENSBTAG00000019026	3	42560283	42578055	EXTL2
ENSBTAG00000007773	3	42703656	42725971	-
ENSBTAG00000037539	3	42743611	42766060	-
ENSBTAG00000021101	3	42891831	42892982	GPR88
ENSBTAG00000031439	3	42934668	43107421	CDC14A
ENSBTAG00000024280	3	43084878	43085405	-
ENSBTAG00000015759	3	43137018	43137640	-
ENSBTAG00000006321	3	43157188	43185261	RTCA
ENSBTAG00000006320	3	43189905	43230271	DBT
ENSBTAG00000015786	3	43251251	43272503	LRRC39
ENSBTAG00000015781	3	43270874	43291189	TRMT13
ENSBTAG00000015778	3	43291333	43331499	SASS6
ENSBTAG00000015776	3	43332801	43386388	-
ENSBTAG00000012454	3	43400346	43444844	SLC35A3
ENSBTAG00000006491	3	43504601	43585149	AGL
ENSBTAG00000048022	3	43619570	43629406	-
ENSBTAG00000003440	3	43651196	43676797	-
ENSBTAG00000017655	3	43688103	43748131	PALMD
ENSBTAG00000019031	3	44078270	44130952	PLPPR4
ENSBTAG00000004591	3	44372996	44473523	PLPPR5
ENSBTAG00000031461	3	44657522	44775833	SNX7
ENSBTAG00000031358	3	45563732	46487165	DPYD
ENSBTAG00000008809	3	46860032	46910656	-
ENSBTAG00000021537	3	48398161	48410727	RWDD3
ENSBTAG00000044125	3	48451880	48493897	-
ENSBTAG00000004422	3	48600670	48699217	ALG14
ENSBTAG00000020345	3	48763975	48794136	-
ENSBTAG00000020344	3	48796264	48882623	SLC44A3
ENSBTAG00000007101	3	49110156	49121034	F3
ENSBTAG00000009698	3	49136318	49225714	ABCD3
ENSBTAG00000004190	3	49392814	49474286	ARHGAP29
ENSBTAG00000018010	3	49541295	49686388	ABCA4
ENSBTAG00000007842	3	49741375	49759098	GCLM
ENSBTAG00000047679	3	49770192	49781516	DNTTIP2
ENSBTAG00000003245	3	49850609	50069722	BCAR3
ENSBTAG00000004383	3	50082610	50146984	FNBP1L
ENSBTAG00000008737	3	50242939	50265059	DR1
ENSBTAG00000027321	3	50339425	50445983	CCDC18
ENSBTAG00000020180	3	50448643	50467156	TMED5
ENSBTAG00000001393	3	50490450	50560463	MTF2
ENSBTAG00000002028	3	50658412	50787190	FAM69A
ENSBTAG00000002026	3	50787385	50795965	-
ENSBTAG00000042434	3	50787796	50787928	SNORA66
ENSBTAG00000042357	3	50790727	50790822	SNORD21
ENSBTAG00000011363	3	50905459	51074025	EVI5
ENSBTAG00000016723	3	51104164	51112405	GFI1
ENSBTAG00000018739	3	51195435	51281129	RPAP2
ENSBTAG00000018737	3	51282136	51325805	GLMN
ENSBTAG00000027936	3	51326167	51349674	C1orf146
ENSBTAG00000006167	3	51382748	51475663	-
ENSBTAG00000024269	3	51661004	51866717	TGFBR3
ENSBTAG00000048081	3	51861589	51863982	-
ENSBTAG00000016307	3	52014639	52039702	CDC7
ENSBTAG00000011200	3	52413191	52508199	ZNF644
ENSBTAG00000019133	3	53385189	53419460	ZNF326
ENSBTAG00000020958	3	53475696	53606716	LRRC8D
ENSBTAG00000000900	3	53717832	53810701	LRRC8C
ENSBTAG00000020214	3	53852740	53862657	LRRC8B
ENSBTAG00000014857	3	54031912	54058648	-
ENSBTAG00000015060	3	54253047	54269514	GBP5
ENSBTAG00000017670	3	54307500	54323003	-
ENSBTAG00000038938	3	54345574	54369322	-
ENSBTAG00000038233	3	54392284	54426433	-
ENSBTAG00000025621	3	54445872	54446858	-
ENSBTAG00000037490	3	54505005	54525762	-
ENSBTAG00000037634	3	54587049	54609180	-
ENSBTAG00000014529	3	54643139	54683050	-
ENSBTAG00000024272	3	54790802	54816647	-
ENSBTAG00000038625	3	54828097	54848274	-
ENSBTAG00000002416	3	54905023	54951326	-
ENSBTAG00000038500	3	55024370	55046343	-
ENSBTAG00000001143	3	55063830	55075636	-
ENSBTAG00000000505	3	55093505	55153828	KYAT3
ENSBTAG00000000504	3	55179369	55210377	GTF2B
ENSBTAG00000021900	3	55231810	55365736	PKN2
ENSBTAG00000000305	3	56832933	56846708	LMO4
ENSBTAG00000017595	3	57105060	57144607	-
ENSBTAG00000047364	3	57390507	57391002	-
ENSBTAG00000031171	3	57411164	57457439	SH3GLB1
ENSBTAG00000021501	3	57499184	57531728	-
ENSBTAG00000016712	3	57553954	57588483	-
ENSBTAG00000017357	3	57643206	57674223	CLCA4
ENSBTAG00000008161	3	57702753	57736671	CLCA1
ENSBTAG00000038215	3	57750913	57792193	CLCA2
ENSBTAG00000012907	3	57817816	57856926	ODF2L
ENSBTAG00000048312	3	58512742	58516154	-
ENSBTAG00000021051	3	58564022	58625809	ZNHIT6
ENSBTAG00000009844	3	58678779	58681686	CYR61
ENSBTAG00000034776	3	58808970	58965541	DDAH1
ENSBTAG00000013851	3	59010764	59020234	BCL1-
ENSBTAG00000016326	3	59025961	59033220	C1orf52
ENSBTAG00000003444	3	59081328	59119092	SYDE2
ENSBTAG00000016982	3	59252316	59280289	MCOLN3
ENSBTAG00000046773	3	59303476	59351124	MCOLN2
ENSBTAG00000003791	3	59403909	59459794	LPAR3
ENSBTAG00000018942	3	59590264	59648545	SSX2IP
ENSBTAG00000008122	3	59783839	59791977	-
ENSBTAG00000008118	3	59792647	59809111	RPF1
ENSBTAG00000007724	3	59964563	59969593	-
ENSBTAG00000048203	3	59964563	60011583	SAMD13
ENSBTAG00000011953	3	60079841	60221943	PRKACB
ENSBTAG00000046450	3	60346812	60347472	-
ENSBTAG00000003322	3	60357482	60449087	TTLL7
ENSBTAG00000031088	3	61240417	61241633	-
ENSBTAG00000012305	3	62643353	62805720	ADGRL2
ENSBTAG00000047248	3	63013693	63014043	-
ENSBTAG00000011537	3	65200088	65200398	-
ENSBTAG00000019733	3	65921137	66062039	ADGRL4
ENSBTAG00000034349	3	66282837	66297668	IFI44
ENSBTAG00000030932	3	66307328	66318248	IFI44L
ENSBTAG00000015902	3	66382018	66445670	PTGFR
ENSBTAG00000031082	3	66755614	66755946	-
ENSBTAG00000011733	3	66795567	66895377	GIPC2
ENSBTAG00000021752	3	66923000	66931737	DNAJB4
ENSBTAG00000008926	3	66969542	66993523	FUBP1
ENSBTAG00000008921	3	66998944	67053966	NEXN
ENSBTAG00000031044	3	67065046	67137909	MIGA1
ENSBTAG00000020761	3	67155767	67215355	USP33
ENSBTAG00000017419	3	67231237	67349980	ZZZ3
ENSBTAG00000017411	3	67354501	67614628	AK5
ENSBTAG00000031012	3	67687802	67824632	PIGK
ENSBTAG00000007309	3	67863093	68073051	ST6GALNAC5
ENSBTAG00000018448	3	69221074	69302542	MSH4
ENSBTAG00000018447	3	69316067	69322906	RABGGTB
ENSBTAG00000042353	3	69321763	69321834	SNORD45
ENSBTAG00000043447	3	69322442	69322524	SNORD45
ENSBTAG00000042950	3	69323075	69323153	SNORD45
ENSBTAG00000024240	3	69344157	69382504	ACADM
ENSBTAG00000001326	3	69752396	69832582	SLC44A5
ENSBTAG00000005196	3	70224345	70246822	TYW3
ENSBTAG00000003162	3	70246971	70275573	CRYZ
ENSBTAG00000017031	3	70348757	70420435	-
[truncated: 14,713 more rows]
