# Supplementary material for: MiRNAs differentially expressed in skeletal muscle of animals with divergent estimated breeding values for beef tenderness
Source: BMC Mol Biol. 2019 Jan 3;20:1. doi: 10.1186/s12867-018-0118-3 (PMC6317189; doi:10.1186/s12867-018-0118-3)
Supplement: Supplementary file 5 — Additional file 5. Significative (p < 0.1) canonical pathways from the list of target genes of bta-mir-182 (Sheet 1), bta-mir-183 (Sheet 2) and bta-mir-338 (Sheet 3). [file 12867_2018_118_MOESM5_ESM.xlsx]

## Sheet: bta-mir-182
Additional file 5 - Significative (p<0.1) canonical pathways from the list of target genes of bta-mir-182 (Sheet 1), bta-mir-183 (Sheet 2) and bta-mir-338 (Sheet 3)
Ingenuity Canonical Pathways	-log(p-value)	Molecules (target genes)
Axonal Guidance Signaling	7,36E00	ADAM22,PFN1,BDNF,ARHGEF7,PIK3R1,WNT16,ROBO1,GNG7,EFNB2,EPHB1,NFAT5,SDC2,PPP3R1,EFNA5,SOS1,MRAS,FIGF,PRKCE,SHANK2,RASA1,PRKD1,PPP3CA,EPHA7,PAPPA,STK36,ARHGEF12,GRB2,RAC1,GNAQ,L1CAM,DPYSL5,EPHA3,ADAMTS9,GIT1,ROCK1,GNAI3,WIPF1,RTN4,ADAM10,FZD5,SEMA3C,PRKAR1A
Amyotrophic Lateral Sclerosis Signaling	4,63E00	CAPN5,NOS1,GDNF,GRIA1,PIK3R1,GRID1,GRIK3,RAC1,BCL2,SLC1A2,FIGF,CYCS,PPP3CA,GRIA3
Molecular Mechanisms of Cancer	4,44E00	PIK3R1,ARHGEF7,WNT16,BMPR1B,BCL2,CCND3,SOS1,MRAS,PRKCE,ARHGEF3,SMAD1,RASA1,PRKD1,RALGDS,STK36,ARHGEF12,GRB2,GNAQ,SMAD7,RAC1,ADCY6,GNAI3,RHOQ,CBL,CCND2,NF1,RABIF,FZD5,CYCS,ELK1,PRKAR1A
Ephrin Receptor Signaling	4,35E00	EPHA7,GRB2,GNAQ,RAC1,EPHA3,GNG7,ROCK1,EFNB2,GNAI3,EPHB1,WIPF1,SDC2,EFNA5,SOS1,CREB1,MRAS,ADAM10,FIGF,RASA1
GDNF Family Ligand-Receptor Interactions	4,27E00	GDNF,DOK4,GRB2,PIK3R1,CREB1,SOS1,MRAS,RAC1,RET,FRS2,RASA1
Phospholipase C Signaling	4,26E00	HDAC9,ARHGEF12,HDAC2,GRB2,ARHGEF7,GNAQ,ADCY6,RAC1,GNG7,MARCKS,RHOQ,NFAT5,PPP3R1,HDAC7,CREB1,SOS1,MRAS,PRKCE,MEF2C,ARHGEF3,RALGDS,PPP3CA,PRKD1
Role of NFAT in Cardiac Hypertrophy	4,18E00	HDAC9,HDAC2,GRB2,PIK3R1,GNAQ,ADCY6,HAND1,GNG7,GNAI3,PPP3R1,HDAC7,SOS1,MRAS,IGF1R,PRKCE,MEF2C,PPP3CA,PRKD1,PRKAR1A
T Cell Receptor Signaling	4,05E00	VAV2,CBL,NFAT5,BCL10,GRB2,PPP3R1,PIK3R1,SOS1,MRAS,RAC1,ELK1,RASA1,PPP3CA
Ephrin B Signaling	3,98E00	ROCK1,VAV2,GNAI3,EFNB2,EPHB1,CBL,MRAS,RAC1,GNAQ,ITSN2,GNG7
Cardiac Hypertrophy Signaling	3,81E00	GRB2,PIK3R1,GNAQ,ADCY6,HAND1,GNG7,ROCK1,GNAI3,RHOQ,PPP3R1,SOS1,CREB1,EIF2B1,MRAS,IGF1R,MEF2C,ELK1,MAP3K3,PPP3CA,PRKAR1A,MAP3K2
Factors Promoting Cardiogenesis in Vertebrates	3,67E00	NOX4,ACVR1,PRKCE,FZD5,MEF2C,TCF7L1,ACVR2B,BMPR1B,SMAD1,ACVR1B,TCF7L2,PRKD1
VEGF Signaling	3,67E00	ROCK1,GRB2,PIK3R1,SOS1,FOXO3,MRAS,EIF2B1,FIGF,VCL,EIF2S1,ELAVL1,BCL2
Regulation of IL-2 Expression in Activated and Anergic T Lymphocytes	3,67E00	VAV2,NFAT5,GRB2,BCL10,PPP3R1,SOS1,MRAS,RAC1,TOB1,ELK1,PPP3CA
CREB Signaling in Neurons	3,47E00	GRB2,GRID1,GRIA1,PIK3R1,GRIK3,GNAQ,ADCY6,GNG7,GNAI3,CREB1,SOS1,MRAS,PRKCE,ELK1,PRKD1,PRKAR1A,GRIA3
IL-3 Signaling	3,42E00	GRB2,PIK3R1,PPP3R1,SOS1,MRAS,RAC1,PRKCE,ELK1,PPP3CA,PRKD1
PI3K Signaling in B Lymphocytes	3,37E00	VAV2,CBL,NFAT5,ATF7,BCL10,PPP3R1,PIK3R1,FOXO3,CREB1,MRAS,RAC1,PIK3AP1,ELK1,PPP3CA
Ephrin A Signaling	3,34E00	ROCK1,EPHA7,VAV2,EFNA5,PIK3R1,ADAM10,RAC1,EPHA3
GNRH Signaling	3,34E00	GRB2,GNAQ,RAC1,ADCY6,GNAI3,CREB1,SOS1,MRAS,PRKCE,ELK1,MAP3K3,PRKD1,PRKAR1A,MAP3K2
B Cell Receptor Signaling	3,32E00	VAV2,GRB2,PIK3R1,RAC1,OCRL,NFAT5,BCL10,PPP3R1,CREB1,SOS1,MRAS,MEF2C,PIK3AP1,ELK1,MAP3K3,PPP3CA,MAP3K2
FAK Signaling	3,3E00	CAPN5,ASAP1,GRB2,ARHGEF7,PIK3R1,SOS1,MRAS,RAC1,VCL,TNS1,GIT2
Huntington's Disease Signaling	3,23E00	CAPN5,HDAC9,HDAC2,BDNF,GRB2,PIK3R1,GNAQ,RCOR1,GNG7,CACNA1B,CASP2,HDAC7,CREB1,SOS1,VAMP3,IGF1R,PRKCE,CYCS,RASA1,PRKD1
PKCŒ∏ Signaling in T Lymphocytes	3,2E00	VAV2,POU2F1,NFAT5,BCL10,GRB2,PPP3R1,PIK3R1,SOS1,MRAS,RAC1,MAP3K3,PPP3CA,MAP3K2
PTEN Signaling	3,2E00	GRB2,PIK3R1,RAC1,BMPR1B,OCRL,BCL2,MAGI1,CBL,SOS1,FOXO3,PDGFRA,IGF1R,MRAS
Human Embryonic Stem Cell Pluripotency	3,17E00	SOX2,S1PR2,ZIC3,BDNF,PIK3R1,PDGFRA,MRAS,SMAD7,ACVR1,WNT16,FZD5,TCF7L1,SMAD1,TCF7L2
Actin Cytoskeleton Signaling	3,11E00	VAV2,TIAM1,PFN1,ARHGEF12,FN1,WASF2,GRB2,PIK3R1,ARHGEF7,RDX,RAC1,SSH1,GIT1,ROCK1,EZR,SOS1,MRAS,VCL,SSH2
fMLP Signaling in Neutrophils	3,03E00	GNAI3,NOX4,NFAT5,PIK3R1,PPP3R1,MRAS,RAC1,PRKCE,ELK1,GNG7,PPP3CA,PRKD1
Breast Cancer Regulation by Stathmin1	2,92E00	ARHGEF12,GRB2,ARHGEF7,PIK3R1,GNAQ,ADCY6,RAC1,GNG7,ROCK1,GNAI3,PPP2R3A,SOS1,MRAS,PRKCE,ARHGEF3,PRKD1,PRKAR1A
IGF-1 Signaling	2,9E00	YWHAG,GRB2,PIK3R1,SOS1,FOXO3,IGF1R,MRAS,SOCS7,ELK1,RASA1,PRKAR1A
p53 Signaling	2,86E00	HDAC9,MDM4,TP53INP1,CCND2,JMY,MED1,TP73,TOPBP1,PPP1R13B,PIK3R1,BCL2
Nur77 Signaling in T Lymphocytes	2,83E00	HDAC9,HDAC2,PPP3R1,CYCS,MAP3K3,PPP3CA,MAP3K2,BCL2
Taurine Biosynthesis	2,83E00	CSAD,CDO1
PEDF Signaling	2,8E00	ROCK1,GDNF,WASF2,BDNF,PIK3R1,MRAS,RAC1,ELK1,BCL2
Myc Mediated Apoptosis Signaling	2,78E00	YWHAG,GRB2,PIK3R1,SOS1,IGF1R,MRAS,CYCS,BCL2
TGF-Œ≤ Signaling	2,73E00	GRB2,SOS1,ACVR1,SMAD7,MRAS,ACVR2B,BMPR1B,SMAD1,ACVR1B,BCL2
G Beta Gamma Signaling	2,69E00	GNAI3,GRB2,SOS1,MRAS,GNAQ,PRKCE,HBEGF,GNG7,PRKD1,PRKAR1A
Integrin Signaling	2,68E00	CAPN5,ASAP1,GRB2,ARHGEF7,PIK3R1,RAC1,TNK2,GIT1,ROCK1,WIPF1,RHOQ,ARF4,SOS1,MRAS,VCL,TSPAN4,CTTN
PAK Signaling	2,65E00	GRB2,ARHGEF7,PIK3R1,SOS1,MRAS,PDGFRA,RAC1,DSCAM,EPHA3,GIT1
BMP signaling pathway	2,59E00	FST,GRB2,CREB1,SOS1,SMAD7,MRAS,BMPR1B,SMAD1,PRKAR1A
Gap Junction Signaling	2,56E00	GRB2,PIK3R1,ADCY6,GNAQ,GNAI3,SP3,PPP3R1,SOS1,MRAS,PRKCE,PPP3CA,PRKD1,PRKAR1A,MAP3K2
PDGF Signaling	2,55E00	ABL2,GRB2,PIK3R1,SOS1,MRAS,PDGFRA,ELK1,OCRL,RASA1
ERK5 Signaling	2,55E00	YWHAG,CREB1,FOXO3,MRAS,GNAQ,MEF2C,MAP3K3,MAP3K2
Thrombin Signaling	2,52E00	ARHGEF12,GRB2,PIK3R1,GNAQ,ADCY6,GNG7,ROCK1,GNAI3,RHOQ,CREB1,SOS1,MRAS,PRKCE,ARHGEF3,ELK1,PRKD1
Renin-Angiotensin Signaling	2,49E00	GRB2,PIK3R1,SOS1,MRAS,RAC1,ADCY6,GNAQ,PRKCE,ELK1,PRKD1,PRKAR1A
Corticotropin Releasing Hormone Signaling	2,43E00	NOS1,GNAI3,BDNF,CREB1,ADCY6,GNAQ,PRKCE,MEF2C,ELK1,PRKD1,PRKAR1A
Dopamine-DARPP32 Feedback in cAMP Signaling	2,41E00	NOS1,KCNJ2,ADCY6,GNAQ,GNAI3,KCNJ14,PPP2R3A,PPP3R1,CREB1,PRKCE,CAMKK2,PPP3CA,PRKD1,PRKAR1A
Thyroid Cancer Signaling	2,39E00	GDNF,BDNF,MRAS,TCF7L1,RET,TCF7L2
Transcriptional Regulatory Network in Embryonic Stem Cells	2,39E00	SOX2,ZIC3,HAND1,L1CAM,EOMES,TCF7L1
Erythropoietin Signaling	2,38E00	CBL,GRB2,PIK3R1,SOS1,MRAS,PRKCE,ELK1,PRKD1
Neurotrophin/TRK Signaling	2,38E00	BDNF,GRB2,PIK3R1,CREB1,SOS1,MRAS,SORCS1,FRS2
Regulation of eIF4 and p70S6K Signaling	2,36E00	EIF4EBP2,GRB2,PIK3R1,EIF3J,AGO2,PAIP2,EIF2S1,PPP2R3A,PAIP1,SOS1,MRAS,EIF2B1,AGO1
Thyronamine and Iodothyronamine Metabolism	2,36E00	DIO1,DIO2
Thyroid Hormone Metabolism I (via Deiodination)	2,36E00	DIO1,DIO2
Melanocyte Development and Pigmentation Signaling	2,3E00	GRB2,MITF,PIK3R1,CREB1,SOS1,MRAS,ADCY6,BCL2,PRKAR1A
IL-8 Signaling	2,28E00	NOX4,PIK3R1,RAC1,HBEGF,GNG7,BCL2,ROCK1,GNAI3,CCND2,RHOQ,CCND3,MRAS,FIGF,PRKCE,PRKD1
Neuropathic Pain Signaling In Dorsal Horn Neurons	2,28E00	KCNN3,BDNF,GRIA1,PIK3R1,CREB1,PRKCE,ELK1,PRKD1,GRIA3,PRKAR1A
Actin Nucleation by ARP-WASP Complex	2,26E00	ROCK1,WIPF1,RHOQ,GRB2,SOS1,MRAS,RAC1
Cholecystokinin/Gastrin-mediated Signaling	2,25E00	ROCK1,RHOQ,GRB2,SOS1,MRAS,GNAQ,PRKCE,MEF2C,ELK1,PRKD1
ErbB Signaling	2,23E00	GRB2,ERBB4,PIK3R1,SOS1,MRAS,PRKCE,HBEGF,ELK1,PRKD1
CXCR4 Signaling	2,22E00	PIK3R1,RAC1,ADCY6,GNAQ,GNG7,ROCK1,GNAI3,RHOQ,MRAS,PRKCE,ELK1,ELMO1,PRKD1
Glutamate Receptor Signaling	2,21E00	GRIA1,GRID1,GRIK3,SLC1A2,SLC1A1,GNG7,GRIA3
Neuregulin Signaling	2,17E00	GRB2,ERBB4,PIK3R1,SOS1,MRAS,PRKCE,HBEGF,ELK1,PRKD1
RANK Signaling in Osteoclasts	2,17E00	TNFSF11,CBL,MITF,PIK3R1,PPP3R1,ELK1,MAP3K3,PPP3CA,MAP3K2
HGF Signaling	2,13E00	GRB2,PIK3R1,SOS1,MRAS,RAC1,PRKCE,ELK1,MAP3K3,PRKD1,MAP3K2
ErbB4 Signaling	2,09E00	GRB2,ERBB4,PIK3R1,SOS1,MRAS,PRKCE,PRKD1
NGF Signaling	2,08E00	ROCK1,GRB2,PIK3R1,CREB1,SOS1,MRAS,RAC1,ELK1,MAP3K3,MAP3K2
nNOS Signaling in Neurons	2,05E00	CAPN5,NOS1,PPP3R1,PRKCE,PPP3CA,PRKD1
Oncostatin M Signaling	2,03E00	EPAS1,GRB2,SOS1,MRAS,ELK1
Sphingosine-1-phosphate Signaling	2,02E00	GNAI3,S1PR2,RHOQ,ACER2,PIK3R1,CASP2,PDGFRA,RAC1,ADCY6,GNAQ
GM-CSF Signaling	2,02E00	GRB2,PIK3R1,PPP3R1,SOS1,MRAS,ELK1,PPP3CA
FcŒ≥ Receptor-mediated Phagocytosis in Macrophages and Monocytes	2,01E00	VAV2,YES1,CBL,EZR,PIK3R1,RAC1,VAMP3,PRKCE,PRKD1
Natural Killer Cell Signaling	2	VAV2,SH2D1A,GRB2,PIK3R1,SOS1,MRAS,RAC1,PRKCE,OCRL,PRKD1
Colorectal Cancer Metastasis Signaling	1,99E00	PTGER3,GRB2,PIK3R1,RAC1,ADCY6,WNT16,TCF7L1,GNG7,RHOQ,TLR6,SOS1,MRAS,FIGF,FZD5,RALGDS,TCF7L2,PRKAR1A
SAPK/JNK Signaling	1,99E00	GRB2,PIK3R1,SOS1,MRAS,RAC1,ELK1,MAP3K3,GNG7,MAP3K2
PCP pathway	1,98E00	ROCK1,PFN1,SDC1,SDC2,RAC1,WNT16,FZD5
Role of NANOG in Mammalian Embryonic Stem Cell Pluripotency	1,97E00	SOX2,GRB2,PIK3R1,SOS1,MRAS,WNT16,FZD5,TCF7L1,BMPR1B,SMAD1
Mouse Embryonic Stem Cell Pluripotency	1,96E00	SOX2,GRB2,PIK3R1,SOS1,MRAS,FZD5,TCF7L1,SMAD1,TCF7L2
Reelin Signaling in Neurons	1,96E00	PAFAH1B2,YES1,ARHGEF12,PIK3R1,ARHGEF3,PAFAH1B1,VLDLR,DCX
GŒ±q Signaling	1,94E00	ROCK1,RHOQ,PIK3R1,PPP3R1,MRAS,CALCR,GNAQ,PRKCE,ELK1,GNG7,PPP3CA,PRKD1
Clathrin-mediated Endocytosis Signaling	1,9E00	MYO6,SH3BP4,GRB2,PIK3R1,NUMB,RAC1,CD2AP,CBL,PPP3R1,FIGF,SH3GLB2,CTTN,SH3KBP1,PPP3CA
Endometrial Cancer Signaling	1,84E00	GRB2,PIK3R1,SOS1,FOXO3,MRAS,ELK1
Insulin Receptor Signaling	1,83E00	SCNN1G,RHOQ,CBL,GRB2,PIK3R1,SOS1,FOXO3,MRAS,EIF2B1,OCRL,PRKAR1A
Protein Kinase A Signaling	1,82E00	FLNB,PTPRE,YWHAG,PDE7A,GNAQ,ADCY6,TCF7L1,PTP4A1,GNG7,ROCK1,GNAI3,NFAT5,PDE7B,PPP3R1,CREB1,PRKCE,ELK1,KDELR2,PPP3CA,TCF7L2,PRKD1,CDC27,PRKAR1A,AKAP1
Relaxin Signaling	1,81E00	GNAI3,PDE7B,PDE7A,PIK3R1,CREB1,MRAS,ADCY6,GNAQ,ELK1,GNG7,PRKAR1A
Netrin Signaling	1,79E00	NFAT5,PPP3R1,RAC1,PPP3CA,PRKAR1A
Inhibition of Matrix Metalloproteases	1,79E00	SDC1,SDC2,RECK,THBS2,ADAM10
RhoGDI Signaling	1,78E00	ROCK1,GNAI3,RHOQ,ARHGEF12,WASF2,EZR,ARHGEF7,MRAS,GNAQ,RDX,RAC1,ARHGEF3,GNG7
Synaptic Long Term Potentiation	1,77E00	GRIA1,PPP3R1,CREB1,MRAS,GNAQ,PRKCE,PPP3CA,PRKD1,GRIA3,PRKAR1A
p70S6K Signaling	1,77E00	GNAI3,YWHAG,GRB2,PPP2R3A,PIK3R1,SOS1,MRAS,GNAQ,PRKCE,PRKD1
P2Y Purigenic Receptor Signaling Pathway	1,77E00	GNAI3,PIK3R1,CREB1,MRAS,ADCY6,GNAQ,PRKCE,GNG7,PRKD1,PRKAR1A
Thrombopoietin Signaling	1,73E00	GRB2,PIK3R1,SOS1,MRAS,PRKCE,PRKD1
Œ±-Adrenergic Signaling	1,72E00	GNAI3,MRAS,ADCY6,GNAQ,PRKCE,GNG7,PRKD1,PRKAR1A
Signaling by Rho Family GTPases	1,71E00	NOX4,ARHGEF12,ARHGEF7,PIK3R1,GNAQ,RAC1,RDX,GNG7,ROCK1,GNAI3,WIPF1,RHOQ,EZR,MRAS,ARHGEF3,ELK1
Mechanisms of Viral Exit from Host Cells	1,7E00	CHMP2B,VPS36,PRKCE,SH3GLB2,PRKD1
Glycerol Degradation I	1,7E00	GK5,GK
Glucocorticoid Receptor Signaling	1,68E00	GRB2,MED1,PIK3R1,RAC1,MED14,BCL2,TAF4B,NFAT5,POU2F1,PPP3R1,SOS1,FOXO3,CREB1,MRAS,PRKAA2,ELK1,PPP3CA,TAF15
PPARŒ±/RXRŒ± Activation	1,67E00	GK,MED1,GRB2,SOS1,MRAS,PRKAA2,GNAQ,ADCY6,ACVR1,MEF2C,ACVR2B,ACVR1B,PRKAR1A
Synaptic Long Term Depression	1,66E00	NOS1,GNAI3,PPP2R3A,GRIA1,GRID1,IGF1R,MRAS,GNAQ,PRKCE,PRKD1,GRIA3
CDP-diacylglycerol Biosynthesis I	1,66E00	ABHD5,MBOAT2,CDS2
Regulation of Cellular Mechanics by Calpain Protease	1,66E00	CAPN5,GRB2,EZR,MRAS,VCL,CAST
LPS-stimulated MAPK Signaling	1,65E00	PIK3R1,CREB1,MRAS,RAC1,PRKCE,ELK1,PRKD1
Prolactin Signaling	1,65E00	GRB2,PIK3R1,SOS1,MRAS,PRKCE,SOCS7,PRKD1
STAT3 Pathway	1,65E00	IGF1R,MRAS,PDGFRA,RAC1,BMPR1B,SOCS7,BCL2
Role of Macrophages, Fibroblasts and Endothelial Cells in Rheumatoid Arthritis	1,64E00	TNFSF11,FN1,PIK3R1,GNAQ,RAC1,WNT16,TCF7L1,ROCK1,NFAT5,PPP3R1,TLR6,CREB1,MRAS,FIGF,PRKCE,FZD5,PPP3CA,TCF7L2,PRKD1
FLT3 Signaling in Hematopoietic Progenitor Cells	1,62E00	CBL,GRB2,PIK3R1,CREB1,SOS1,MRAS,ELK1
Fc Epsilon RI Signaling	1,6E00	VAV2,GRB2,PIK3R1,SOS1,MRAS,RAC1,PRKCE,OCRL,PRKD1
Glioblastoma Multiforme Signaling	1,58E00	RHOQ,NF1,GRB2,PIK3R1,SOS1,IGF1R,MRAS,PDGFRA,RAC1,WNT16,FZD5
Epithelial Adherens Junction Signaling	1,58E00	VAV2,YES1,MAGI1,ACVR1,MRAS,RAC1,TCF7L1,VCL,ACVR2B,ACVR1B,TCF7L2
VEGF Family Ligand-Receptor Interactions	1,57E00	GRB2,PIK3R1,SOS1,MRAS,PRKCE,FIGF,PRKD1
Chronic Myeloid Leukemia Signaling	1,57E00	HDAC9,HDAC2,MECOM,GRB2,PIK3R1,HDAC7,SOS1,MRAS
Phosphatidylglycerol Biosynthesis II (Non-plastidic)	1,52E00	ABHD5,MBOAT2,CDS2
D-myo-inositol (1,4,5)-trisphosphate Degradation	1,52E00	IMPAD1,INPP5A,OCRL
Glioma Signaling	1,52E00	GRB2,PIK3R1,SOS1,IGF1R,MRAS,PDGFRA,PRKCE,PRKD1
Wnt/Œ≤-catenin Signaling	1,51E00	SOX2,PPP2R3A,ACVR1,GNAQ,WNT16,FZD5,TCF7L1,ACVR2B,RARG,ACVR1B,TCF7L2,SOX5
Sphingomyelin Metabolism	1,45E00	SGMS2,SGMS1
G Protein Signaling Mediated by Tubby	1,43E00	MRAS,GNAQ,TUB,GNG7
14-3-3-mediated Signaling	1,43E00	YWHAG,CBL,GRB2,TP73,PIK3R1,MRAS,PRKCE,ELK1,PRKD1
Telomerase Signaling	1,43E00	HDAC9,HDAC2,GRB2,PPP2R3A,PIK3R1,HDAC7,SOS1,MRAS
Hypoxia Signaling in the Cardiovascular System	1,41E00	UBE2L3,UBE2H,UBE2R2,CREB1,HIF1AN,VHL
Paxillin Signaling	1,38E00	GRB2,ARHGEF7,PIK3R1,SOS1,MRAS,RAC1,VCL,GIT2
Angiopoietin Signaling	1,38E00	ANGPTL1,GRB2,PIK3R1,SOS1,MRAS,RASA1
GŒ±i Signaling	1,37E00	GNAI3,GRB2,PTGER3,SOS1,MRAS,ADCY6,RALGDS,GNG7,PRKAR1A
GPCR-Mediated Nutrient Sensing in Enteroendocrine Cells	1,36E00	GNAI3,ADCY6,GNAQ,PRKCE,GNG7,PRKD1,PRKAR1A
Calcium Signaling	1,36E00	HDAC9,NFAT5,HDAC2,GRIA1,PPP3R1,CREB1,HDAC7,MEF2C,PPP3CA,CAMKK2,GRIA3,PRKAR1A
Leucine Degradation I	1,35E00	BCAT2,HMGCLL1
RhoA Signaling	1,33E00	ROCK1,RHPN2,ARHGEF12,PFN1,ABL2,EZR,IGF1R,RDX,KTN1
Macropinocytosis Signaling	1,33E00	PIK3R1,USP6NL,MRAS,RAC1,PRKCE,PRKD1
PI3K/AKT Signaling	1,31E00	YWHAG,GRB2,PPP2R3A,PIK3R1,SOS1,FOXO3,MRAS,OCRL,BCL2
Growth Hormone Signaling	1,3E00	PIK3R1,IGF1R,PRKCE,SOCS7,ELK1,PRKD1
Pancreatic Adenocarcinoma Signaling	1,28E00	GRB2,PIK3R1,RAC1,HBEGF,FIGF,ELK1,RALGDS,BCL2
Semaphorin Signaling in Neurons	1,28E00	ROCK1,ARHGEF12,RHOQ,RAC1,DPYSL5
IL-2 Signaling	1,28E00	GRB2,PIK3R1,SOS1,MRAS,ELK1
Renal Cell Carcinoma Signaling	1,25E00	GRB2,PIK3R1,SOS1,MRAS,RAC1,VHL
Virus Entry via Endocytic Pathways	1,25E00	FLNB,PIK3R1,MRAS,RAC1,PRKCE,CXADR,PRKD1
Apoptosis Signaling	1,25E00	ROCK1,CAPN5,CASP2,MRAS,PRKCE,CYCS,BCL2
Estrogen Receptor Signaling	1,24E00	MED12L,TAF4B,GRB2,MED1,SOS1,SPEN,MRAS,MED14,TAF15
JAK/Stat Signaling	1,23E00	GRB2,PIK3R1,SOS1,MRAS,GNAQ,SOCS7
Superpathway of D-myo-inositol (1,4,5)-trisphosphate Metabolism	1,2E00	IMPAD1,INPP5A,OCRL
EGF Signaling	1,19E00	GRB2,PIK3R1,SOS1,ELK1,RASA1
RAR Activation	1,19E00	RDH11,MED1,PIK3R1,SMAD7,RAC1,ADCY6,PRKCE,SMAD1,RARG,PRKD1,CITED2,PRKAR1A
Ovarian Cancer Signaling	1,17E00	PIK3R1,MRAS,WNT16,FIGF,FZD5,TCF7L1,TCF7L2,BCL2,PRKAR1A
Role of NFAT in Regulation of the Immune Response	1,17E00	GNAI3,NFAT5,GRB2,PIK3R1,PPP3R1,SOS1,MRAS,GNAQ,MEF2C,GNG7,PPP3CA
ErbB2-ErbB3 Signaling	1,17E00	GRB2,PIK3R1,SOS1,MRAS,ELK1
Endothelin-1 Signaling	1,16E00	NOS1,GNAI3,GRB2,PIK3R1,CASP2,SOS1,MRAS,ADCY6,GNAQ,PRKCE,PRKD1
G-Protein Coupled Receptor Signaling	1,14E00	GNAI3,PDE7B,PDE7A,PTGER3,GRB2,PIK3R1,SOS1,CREB1,CALCR,MRAS,ADCY6,GNAQ,PRKCE,RASA1,PRKAR1A
FcŒ≥RIIB Signaling in B Lymphocytes	1,14E00	GRB2,PIK3R1,SOS1,MRAS
HER-2 Signaling in Breast Cancer	1,14E00	GRB2,PIK3R1,SOS1,MRAS,PRKCE,PRKD1
IL-4 Signaling	1,14E00	NFAT5,GRB2,PIK3R1,SOS1,MRAS,OCRL
Superpathway of Inositol Phosphate Compounds	1,12E00	TNS3,PI4K2A,PPP2R3A,NUDT3,PPP1R13B,PIK3R1,PPM1H,INPP5A,OCRL,RASA1,PLCH1,PPP3CA
Cyclins and Cell Cycle Regulation	1,1E00	HDAC9,CCND2,HDAC2,CCND3,PPP2R3A,HDAC7
Leukocyte Extravasation Signaling	1,08E00	ROCK1,VAV2,GNAI3,WIPF1,EZR,PIK3R1,RAC1,RDX,PRKCE,VCL,CTTN,PRKD1
Role of Osteoblasts, Osteoclasts and Chondrocytes in Rheumatoid Arthritis	1,08E00	TNFSF11,PIK3R1,WNT16,TCF7L1,BCL2,NFAT5,CBL,PPP3R1,CALCR,FZD5,SMAD1,TCF7L2,PPP3CA
CCR3 Signaling in Eosinophils	1,08E00	ROCK1,GNAI3,PIK3R1,MRAS,RAC1,PRKCE,GNG7,PRKD1
Acute Myeloid Leukemia Signaling	1,07E00	GRB2,PIK3R1,SOS1,MRAS,TCF7L1,TCF7L2
Tec Kinase Signaling	1,07E00	VAV2,GNAI3,YES1,RHOQ,PIK3R1,MRAS,GNAQ,PRKCE,GNG7,PRKD1
Cholesterol Biosynthesis I	1,06E00	DHCR24,SC5D
Cholesterol Biosynthesis II (via 24,25-dihydrolanosterol)	1,06E00	DHCR24,SC5D
Cholesterol Biosynthesis III (via Desmosterol)	1,06E00	DHCR24,SC5D
Ceramide Signaling	1,05E00	S1PR2,PPP2R3A,PIK3R1,MRAS,CYCS,BCL2
Antiproliferative Role of Somatostatin Receptor 2	1,02E00	NOS1,PIK3R1,MRAS,ELK1,GNG7
Estrogen-Dependent Breast Cancer Signaling	1,02E00	PIK3R1,CREB1,IGF1R,MRAS,ELK1
Prostate Cancer Signaling	1,01E00	GRB2,PIK3R1,CREB1,SOS1,MRAS,BCL2

## Sheet: bta-mir-183
Ingenuity Canonical Pathways	-log(p-value)	Molecules (target genes)
p70S6K Signaling	4,46E00	PPP2CB,PRKCI,PPP2CA,PPP2R2A,EEF2,IRS1,GNAQ,PPP2R5C,PRKCA
SAPK/JNK Signaling	4,39E00	GNB1,IRS1,DUSP10,MAP4K5,MAP3K4,GNG5,MAPK8IP1,MAP3K2
Cardiac Œ≤-adrenergic Signaling	4,08E00	AKAP12,GNB1,PPP2CB,PPP2CA,PPP2R2A,SLC8A2,PPP2R5C,PDE4D,GNG5
Cell Cycle Regulation by BTG Family Proteins	4	PPP2CB,PPP2CA,PPP2R2A,BTG1,PPP2R5C
Wnt/Œ≤-catenin Signaling	3,98E00	PPP2CB,CSNK1G1,PPP2CA,PPP2R2A,LRP6,MARK2,GNAQ,PPP2R5C,ACVR2B,TCF7L2
Factors Promoting Cardiogenesis in Vertebrates	3,6E00	PRKCI,LRP6,SMAD4,MEF2C,ACVR2B,TCF7L2,PRKCA
Breast Cancer Regulation by Stathmin1	3,55E00	GNB1,PPP2CB,PRKCI,CAMK2D,PPP2CA,PPP2R2A,GNAQ,PPP2R5C,GNG5,PRKCA
Dopamine-DARPP32 Feedback in cAMP Signaling	3,46E00	PPP2CB,PRKCI,CSNK1G1,KCNJ14,PPP2CA,PPP2R2A,GNAQ,PPP2R5C,PRKCA
Melatonin Signaling	3,44E00	PRKCI,CAMK2D,RORA,GNAQ,RORC,PRKCA
Cyclins and Cell Cycle Regulation	3,18E00	PPP2CB,CCND2,PPP2CA,PPP2R2A,PPP2R5C,SIN3A
PPARŒ±/RXRŒ± Activation	3,12E00	MED1,IRS1,GNAQ,SMAD4,NCOR1,MEF2C,ACVR2B,ABCA1,PRKCA
Role of CHK Proteins in Cell Cycle Checkpoint Control	3,06E00	PPP2CB,PPP2CA,PPP2R2A,PPP2R5C,RAD50
ILK Signaling	3	ITGB1,NCK2,PPP2CB,CFL2,PPP2CA,PPP2R2A,IRS1,PPP2R5C,ITGB8
Œ±-Adrenergic Signaling	2,93E00	GNB1,PRKCI,GNAQ,SLC8A2,GNG5,PRKCA
Xenobiotic Metabolism Signaling	2,92E00	PPP2CB,PRKCI,CAMK2D,PPP2CA,MED1,PPP2R2A,HS3ST1,PPP2R5C,MAP3K4,PRKCA,MAP3K2
Tight Junction Signaling	2,7E00	PPP2CB,PRKCI,PPP2CA,PPP2R2A,MARK2,PPP2R5C,SAFB,OCLN
CDK5 Signaling	2,65E00	ITGB1,PPP2CB,PPP2CA,PPP2R2A,PPP2R5C,CDK5R1
Protein Kinase A Signaling	2,62E00	GNB1,AKAP12,PTPN4,CAMK2D,PRKCI,DUSP10,GNAQ,SMAD4,PDE4D,GNG5,PTPDC1,TCF7L2,PRKCA
Growth Hormone Signaling	2,62E00	PRKCI,IRS1,SOCS6,RPS6KA3,PRKCA
Role of NFAT in Cardiac Hypertrophy	2,51E00	GNB1,PRKCI,CAMK2D,GNAQ,SLC8A2,MEF2C,GNG5,PRKCA
Ephrin B Signaling	2,51E00	NCK2,GNB1,CFL2,GNAQ,GNG5
Production of Nitric Oxide and Reactive Oxygen Species in Macrophages	2,5E00	PPP2CB,PRKCI,PPP2CA,PPP2R2A,PPP2R5C,MAP3K4,PRKCA,MAP3K2
Synaptic Long Term Depression	2,49E00	PPP2CB,PRKCI,PPP2CA,PPP2R2A,GNAQ,PPP2R5C,PRKCA
Regulation of eIF4 and p70S6K Signaling	2,43E00	ITGB1,PPP2CB,PPP2CA,PPP2R2A,IRS1,AGO2,PPP2R5C
VDR/RXR Activation	2,39E00	PRKCI,MED1,NCOR1,IGFBP5,PRKCA
Dopamine Receptor Signaling	2,39E00	PPP2CB,PPP2CA,PPP2R2A,NCS1,PPP2R5C
mTOR Signaling	2,38E00	PPP2CB,PRKCI,PPP2CA,PPP2R2A,IRS1,RPS6KA3,PPP2R5C,PRKCA
Molecular Mechanisms of Cancer	2,38E00	ITGB1,PRKCI,CCND2,RALA,CAMK2D,IRS1,LRP6,GNAQ,SMAD4,PSEN2,SIN3A,PRKCA
Ceramide Signaling	2,34E00	PPP2CB,PPP2CA,PPP2R2A,PPP2R5C,SMPD3
Phospholipase C Signaling	2,27E00	ITGB1,GNB1,PRKCI,RALA,RPS6KA3,GNAQ,MEF2C,GNG5,PRKCA
Calcium Transport I	2,21E00	ATP2C1,ATP2B4
HIPPO signaling	2,21E00	PPP2CB,PPP2CA,PPP2R2A,SMAD4,PPP2R5C
Axonal Guidance Signaling	2,2E00	GNB1,NCK2,ITGB1,PRKCI,CFL2,NRP2,UNC5D,GNAQ,PFN2,EPHA4,ROBO2,GNG5,PRKCA
PI3K/AKT Signaling	2,18E00	ITGB1,PPP2CB,PPP2CA,PPP2R2A,PPP2R5C,MAPK8IP1
Neuregulin Signaling	2,17E00	ITGB1,PRKCI,ERBB2IP,CDK5R1,PRKCA
G Beta Gamma Signaling	2,17E00	GNB1,PRKCI,GNAQ,GNG5,PRKCA
GNRH Signaling	2,09E00	PRKCI,CAMK2D,GNAQ,MAP3K4,PRKCA,MAP3K2
RhoGDI Signaling	2,03E00	ITGB1,GNB1,CFL2,EZR,GNAQ,GNG5,PRKCA
Ephrin Receptor Signaling	2,02E00	ITGB1,NCK2,GNB1,CFL2,GNAQ,EPHA4,GNG5
G Protein Signaling Mediated by Tubby	2,01E00	GNB1,GNAQ,GNG5
ERK5 Signaling	1,98E00	RPS6KA3,GNAQ,MEF2C,MAP3K2
Cell Cycle: G1/S Checkpoint Regulation	1,96E00	CCND2,BMI1,SMAD4,SIN3A
Cholecystokinin/Gastrin-mediated Signaling	1,92E00	PRKCI,GNAQ,MEF2C,EPHA4,PRKCA
Mitotic Roles of Polo-Like Kinase	1,91E00	PPP2CB,PPP2CA,PPP2R2A,PPP2R5C
Huntington's Disease Signaling	1,89E00	GNB1,PRKCI,GNAQ,NCOR1,GNG5,CDK5R1,SIN3A,PRKCA
Rac Signaling	1,87E00	ITGB1,ABI2,PRKCI,CFL2,CDK5R1
Macropinocytosis Signaling	1,87E00	ITGB1,PRKCI,ITGB8,PRKCA
ERK/MAPK Signaling	1,86E00	ITGB1,PPP2CB,PRKCI,PPP2CA,PPP2R2A,PPP2R5C,PRKCA
HGF Signaling	1,85E00	ITGB1,PRKCI,MAP3K4,PRKCA,MAP3K2
CCR5 Signaling in Macrophages	1,85E00	GNB1,PRKCI,GNG5,PRKCA
Netrin Signaling	1,81E00	NCK2,UNC5D,ENAH
Caveolar-mediated Endocytosis Signaling	1,81E00	ITGB1,ITGB8,PRKCA,MAP3K2
Role of Tissue Factor in Cancer	1,77E00	ITGB1,CFL2,RPS6KA3,GNAQ,PRKCA
Prolactin Signaling	1,77E00	PRKCI,IRS1,SOCS6,PRKCA
Androgen Signaling	1,76E00	GNB1,PRKCI,GNAQ,GNG5,PRKCA
Mechanisms of Viral Exit from Host Cells	1,75E00	PRKCI,VPS37C,PRKCA
UVC-Induced MAPK Signaling	1,72E00	PRKCI,SMPD3,PRKCA
CDP-diacylglycerol Biosynthesis I	1,72E00	GPAM,AGPAT5
HER-2 Signaling in Breast Cancer	1,71E00	ITGB1,PRKCI,ITGB8,PRKCA
Tec Kinase Signaling	1,69E00	ITGB1,GNB1,PRKCI,GNAQ,GNG5,PRKCA
CCR3 Signaling in Eosinophils	1,67E00	GNB1,PRKCI,CFL2,GNG5,PRKCA
Type II Diabetes Mellitus Signaling	1,67E00	PRKCI,IRS1,SOCS6,SMPD3,PRKCA
Reelin Signaling in Neurons	1,65E00	ITGB1,MAPK8IP1,DCX,CDK5R1
P2Y Purigenic Receptor Signaling Pathway	1,64E00	GNB1,PRKCI,GNAQ,GNG5,PRKCA
Phosphatidylglycerol Biosynthesis II (Non-plastidic)	1,62E00	GPAM,AGPAT5
RhoA Signaling	1,6E00	RHPN2,CFL2,NRP2,EZR,PFN2
GADD45 Signaling	1,57E00	CCND2,MAP3K4
Œ≤-alanine Degradation I	1,57E00	ABAT
GPCR-Mediated Nutrient Sensing in Enteroendocrine Cells	1,57E00	PRKCI,GNAQ,GNG5,PRKCA
CREB Signaling in Neurons	1,54E00	GNB1,PRKCI,CAMK2D,GNAQ,GNG5,PRKCA
Cardiomyocyte Differentiation via BMP Receptors	1,53E00	SMAD4,MEF2C
DNA Methylation and Transcriptional Repression Signaling	1,53E00	ARID4B,SIN3A
CTLA4 Signaling in Cytotoxic T Lymphocytes	1,5E00	PPP2CB,PPP2CA,PPP2R2A,PPP2R5C
Cardiac Hypertrophy Signaling	1,49E00	GNB1,IRS1,GNAQ,MEF2C,MAP3K4,GNG5,MAP3K2
Virus Entry via Endocytic Pathways	1,49E00	ITGB1,PRKCI,ITGB8,PRKCA
Sertoli Cell-Sertoli Cell Junction Signaling	1,47E00	ITGB1,SPTBN1,MAP3K4,RAB8B,MAP3K2,OCLN
Calcium Signaling	1,47E00	CAMK2D,ATP2C1,SLC8A2,TPM1,MEF2C,ATP2B4
UVB-Induced MAPK Signaling	1,46E00	PRKCI,RPS6KA3,PRKCA
AMPK Signaling	1,46E00	PPP2CB,PPP2CA,PPP2R2A,EEF2,IRS1,PPP2R5C
FcŒ≥ Receptor-mediated Phagocytosis in Macrophages and Monocytes	1,43E00	NCK2,PRKCI,EZR,PRKCA
Glioma Signaling	1,4E00	PRKCI,CAMK2D,SIN3A,PRKCA
Diphthamide Biosynthesis	1,4E00	EEF2
Glutathione Biosynthesis	1,4E00	GCLM
1D-myo-inositol Hexakisphosphate Biosynthesis V (from Ins(1,3,4)P3)	1,4E00	IPPK
4-aminobutyrate Degradation I	1,4E00	ABAT
Signaling by Rho Family GTPases	1,4E00	ITGB1,GNB1,PRKCI,CFL2,EZR,GNAQ,GNG5
Glutamate Receptor Signaling	1,38E00	GNB1,SLC1A2,GNG5
IGF-1 Signaling	1,37E00	PRKCI,IRS1,SOCS6,IGFBP5
Telomerase Signaling	1,34E00	PPP2CB,PPP2CA,PPP2R2A,PPP2R5C
Thrombin Signaling	1,34E00	GNB1,PRKCI,CAMK2D,GNAQ,GNG5,PRKCA
ErbB4 Signaling	1,32E00	PRKCI,PSEN2,PRKCA
GŒ±q Signaling	1,31E00	GNB1,PRKCI,GNAQ,GNG5,PRKCA
CXCR4 Signaling	1,26E00	GNB1,PRKCI,GNAQ,GNG5,PRKCA
NGF Signaling	1,24E00	RPS6KA3,MAP3K4,SMPD3,MAP3K2
fMLP Signaling in Neutrophils	1,23E00	GNB1,PRKCI,GNG5,PRKCA
Gap Junction Signaling	1,23E00	PRKCI,CSNK1G1,GNAQ,PRKCA,MAP3K2
Corticotropin Releasing Hormone Signaling	1,2E00	PRKCI,GNAQ,MEF2C,PRKCA
phagosome formation	1,2E00	ITGB1,PRKCI,MRC2,PRKCA
Glutamate Degradation III (via 4-aminobutyrate)	1,18E00	ABAT
Germ Cell-Sertoli Cell Junction Signaling	1,18E00	ITGB1,CFL2,MAP3K4,RAB8B,MAP3K2
Chemokine Signaling	1,15E00	CAMK2D,GNAQ,PRKCA
NF-Œ∫B Activation by Viruses	1,12E00	ITGB1,PRKCI,PRKCA
Cdc42 Signaling	1,12E00	ITGB1,EXOC8,PRKCI,RALA,CFL2
Synaptic Long Term Potentiation	1,11E00	PRKCI,CAMK2D,GNAQ,PRKCA
Role of JAK2 in Hormone-like Cytokine Signaling	1,09E00	IRS1,SOCS6
Triacylglycerol Biosynthesis	1,09E00	GPAM,AGPAT5
Role of NFAT in Regulation of the Immune Response	1,08E00	GNB1,CSNK1G1,GNAQ,MEF2C,GNG5
VEGF Family Ligand-Receptor Interactions	1,08E00	PRKCI,NRP2,PRKCA
B Cell Receptor Signaling	1,04E00	CAMK2D,CFL2,MEF2C,MAP3K4,MAP3K2
Inositol Pyrophosphates Biosynthesis	1,04E00	IPPK
Acute Myeloid Leukemia Signaling	1,04E00	PIM1,IDH2,TCF7L2
Estrogen Receptor Signaling	1,03E00	MED12L,MED13,MED1,NCOR1

## Sheet: bta-mir-338
Ingenuity Canonical Pathways	-log(p-value)	Molecules (target genes)
Regulation of the Epithelial-Mesenchymal Transition Pathway	3,81E00	ETS1,ADAM17,TGFBR1,SMAD4,FGFR2,DVL3,FGFRL1,FRS2,FGF7
ERK5 Signaling	3,27E00	SGK1,MEF2C,WNK1,MAP3K3,MAP3K2
Axonal Guidance Signaling	2,64E00	ACTR2,PAPPA,ADAM17,SRGAP3,ADAMTS6,EFNA5,SEMA6A,ARHGEF11,ROBO2,PLXND1,PRKCG,NRP1
NF-Œ∫B Signaling	2,6E00	AZI2,TLR4,TRAF3,TGFBR1,FGFR2,FGFRL1,MAP3K3
B Cell Receptor Signaling	2,56E00	ETS1,CAMK2A,INPP5B,MEF2C,MAP3K3,MAP3K2,CAMK2G
Insulin Receptor Signaling	2,51E00	CBL,SGK1,INPP5B,PPP1CB,IRS2,VAMP2
FcŒ≥ Receptor-mediated Phagocytosis in Macrophages and Monocytes	2,51E00	ACTR2,PLD3,CBL,DGKB,PRKCG
3-phosphoinositide Degradation	2,32E00	MTMR9,PPP1R16B,PPP1R1A,INPP5B,PPP4R1,DUSP16
Protein Kinase A Signaling	2,08E00	AKAP12,PLN,TGFBR1,CAMK2A,SMAD4,PPP1CB,PTPRT,DUSP16,PRKCG,CAMK2G
PTEN Signaling	2,07E00	TGFBR1,CBL,INPP5B,FGFR2,FGFRL1
Synaptic Long Term Potentiation	2,06E00	CAMK2A,PPP1R1A,PPP1CB,PRKCG,CAMK2G
Telomere Extension by Telomerase	1,97E00	TERF2,HNRNPA2B1
PI3K Signaling in B Lymphocytes	1,93E00	TLR4,CBL,CAMK2A,IRS2,CAMK2G
GNRH Signaling	1,92E00	CAMK2A,MAP3K3,PRKCG,MAP3K2,CAMK2G
D-myo-inositol (1,4,5,6)-Tetrakisphosphate Biosynthesis	1,9E00	MTMR9,PPP1R16B,PPP1R1A,PPP4R1,DUSP16
D-myo-inositol (3,4,5,6)-tetrakisphosphate Biosynthesis	1,9E00	MTMR9,PPP1R16B,PPP1R1A,PPP4R1,DUSP16
FGF Signaling	1,9E00	FGFR2,FGFRL1,FRS2,FGF7
Hepatic Fibrosis / Hepatic Stellate Cell Activation	1,87E00	COL1A1,TLR4,TGFBR1,SMAD4,FGFR2,TIMP2
nNOS Signaling in Neurons	1,87E00	CAPN5,CAMK2A,PRKCG
Factors Promoting Cardiogenesis in Vertebrates	1,78E00	TGFBR1,SMAD4,MEF2C,PRKCG
Superpathway of Inositol Phosphate Compounds	1,75E00	MTMR9,PPP1R16B,PPP1R1A,INPP5B,PPP4R1,DUSP16
Cardiomyocyte Differentiation via BMP Receptors	1,73E00	SMAD4,MEF2C
Protein Ubiquitination Pathway	1,72E00	USP7,CBL,UBE2Q1,UBE2G1,FBXW7,UBE4A,HSPA12A
D-myo-inositol-5-phosphate Metabolism	1,71E00	MTMR9,PPP1R16B,PPP1R1A,PPP4R1,DUSP16
L-DOPA Degradation	1,68E00	LRTOMT
HGF Signaling	1,59E00	ETS1,MAP3K3,PRKCG,MAP3K2
3-phosphoinositide Biosynthesis	1,58E00	MTMR9,PPP1R16B,PPP1R1A,PPP4R1,DUSP16
GM-CSF Signaling	1,55E00	ETS1,CAMK2A,CAMK2G
Antiproliferative Role of TOB in T Cell Signaling	1,51E00	TGFBR1,SMAD4
Hypoxia Signaling in the Cardiovascular System	1,5E00	UBE2Q1,UBE2G1,HIF1AN
PKCŒ∏ Signaling in T Lymphocytes	1,43E00	CAMK2A,MAP3K3,MAP3K2,CAMK2G
Melatonin Signaling	1,42E00	CAMK2A,PRKCG,CAMK2G
Chemokine Signaling	1,4E00	CAMK2A,PPP1CB,CAMK2G
Calcium Signaling	1,39E00	TP63,CAMK2A,MEF2C,TPM4,CAMK2G
Heme Degradation	1,38E00	HMOX2
Role of NFAT in Cardiac Hypertrophy	1,38E00	TGFBR1,CAMK2A,MEF2C,PRKCG,CAMK2G
Phospholipase C Signaling	1,38E00	PLD3,PLA2G3,PPP1CB,MEF2C,ARHGEF11,PRKCG
STAT3 Pathway	1,37E00	TGFBR1,FGFR2,FGFRL1
Production of Nitric Oxide and Reactive Oxygen Species in Macrophages	1,37E00	TLR4,PPP1CB,MAP3K3,PRKCG,MAP3K2
Adipogenesis pathway	1,34E00	LPIN1,FBXW7,FGFR2,FGFRL1
VEGF Family Ligand-Receptor Interactions	1,33E00	PLA2G3,PRKCG,NRP1
MIF-mediated Glucocorticoid Regulation	1,32E00	TLR4,PLA2G3
PDGF Signaling	1,32E00	INPP5B,SPHK2,CAV1
VDR/RXR Activation	1,3E00	RUNX2,MXD1,PRKCG
Thrombin Signaling	1,28E00	CAMK2A,PPP1CB,ARHGEF11,PRKCG,CAMK2G
Breast Cancer Regulation by Stathmin1	1,28E00	CAMK2A,PPP1CB,ARHGEF11,PRKCG,CAMK2G
Cardiac Œ≤-adrenergic Signaling	1,28E00	AKAP12,PLN,PPP1R1A,PPP1CB
Human Embryonic Stem Cell Pluripotency	1,27E00	TGFBR1,SMAD4,FGFR2,FGFRL1
Selenocysteine Biosynthesis II (Archaea and Eukaryotes)	1,21E00	SEPSECS
Integrin Signaling	1,2E00	CAPN5,ACTR2,PARVA,CAV1,PPP1CB
Inhibition of Matrix Metalloproteases	1,19E00	ADAM17,TIMP2
TGF-Œ≤ Signaling	1,19E00	TGFBR1,RUNX2,SMAD4
RANK Signaling in Osteoclasts	1,18E00	CBL,MAP3K3,MAP3K2
Crosstalk between Dendritic Cells and Natural Killer Cells	1,16E00	TLR4,CAMK2A,CAMK2G
MIF Regulation of Innate Immunity	1,16E00	TLR4,PLA2G3
Chronic Myeloid Leukemia Signaling	1,12E00	TGFBR1,MECOM,SMAD4
Glioma Signaling	1,1E00	CAMK2A,PRKCG,CAMK2G
Role of Osteoblasts, Osteoclasts and Chondrocytes in Rheumatoid Arthritis	1,08E00	COL1A1,ADAM17,CBL,RUNX2,SMAD4
Neuropathic Pain Signaling In Dorsal Horn Neurons	1,05E00	CAMK2A,PRKCG,CAMK2G
Nitric Oxide Signaling in the Cardiovascular System	1,05E00	PLN,CAV1,PRKCG
Molecular Mechanisms of Cancer	1,03E00	TGFBR1,CBL,CAMK2A,SMAD4,ARHGEF11,PRKCG,CAMK2G
